# Supplementary material for: A nontyphoidal Salmonella serovar domestication accompanying enhanced niche adaptation
Source: EMBO Mol Med. 2022 Sep 29;14(11):e16366. doi: 10.15252/emmm.202216366 (PMC9641423; doi:10.15252/emmm.202216366)
Supplement: Supplementary file 6 — Dataset EV3 [file EMMM-14-e16366-s005.xlsx]

## Sheet: Sheet1
Dataset EV3. Metadata and genetic characteristics of French Salmonella Livingstone isolates.
Strain name	Serotype (predicted by WGS)	Clade	ST	aroC	dnaN	hemD	hisD	purE	sucA	thrA	Patient_Age	Region	Sample type	Travel information	Aminoglycoside	Beta-lactamase	Colistin	Fosfomycin	Fusidicacid	Macrolide	Nitroimidazole	Oxazolidinone	Phenicol	Quinolone	Rifampicin	Sulphonamide	Tetracyclinet	Trimethoprim
201700541	Livingstone	C5-II	543	117	135	18	12	162	162	38	2	Metropolitean France	Stools	Unknown	-	-	-	-	-	-	-	-	-	-	-	-	-	-
201700857	Livingstone	C5-1-c	543	117	135	18	12	162	162	38	36	Metropolitean France	Stools	Unknown	aadA1_aadA2	blaTEM-1B	-	-	-	-	-	-	floR_cmlA1_cml	QnrS1	-	sul2_sul3	tet(A)_tet(M)	dfrA12
201701101	Livingstone	C5-1-c	543	117	135	18	12	162	162	38	30	Metropolitean France	Stools	Unknown	-	-	-	-	-	-	-	-	-	-	-	-	-	-
201701626	Livingstone	C5-1-c	543	117	135	18	12	162	162	38	14	Metropolitean France	Stools	THAILAND	-	-	-	-	-	-	-	-	-	-	-	-	-	-
201701851	Livingstone	C5-II	543	117	135	18	12	162	162	38	82	Metropolitean France	Stools	Unknown	-	-	-	-	-	-	-	-	-	-	-	-	-	-
201701864	Livingstone	C2	457	137	2	36	152	2	7	6	27	Metropolitean France	Stools	Unknown	-	-	-	-	-	-	-	-	-	-	-	-	-	-
201702766	Livingstone	C2	457	137	2	36	152	2	7	6	62	Metropolitean France	Urines	Unknown	-	-	-	-	-	-	-	-	-	-	-	-	-	-
201702899	Livingstone	C5-1-c	543	117	135	18	12	162	162	38	14	Metropolitean France	Stools	Unknown	-	-	-	-	-	-	-	-	-	-	-	-	-	-
201703212	Livingstone	C2	457	137	2	36	152	2	7	6	83	Metropolitean France	Urines	Unknown	-	-	-	-	-	-	-	-	-	-	-	-	-	-
201704222	Livingstone	C2	457	137	2	36	152	2	7	6	83	Champagne-Ardennes	Stools	Unknown	-	blaDHA-1(100.00%,100.00%)	-	-	-	-	-	-	-	QnrB4(100.00%,100.00%)	-	sul1(100.00%,100.00%)	-	-
201705032	Livingstone	C5-II	543	117	135	18	12	162	162	38	86	Metropolitean France	Blood	Unknown	-	-	-	-	-	-	-	-	-	-	-	-	-	-
201705054	Livingstone	C5-II	543	117	135	18	12	162	162	38	67	Metropolitean France	Blood	Unknown	-	-	-	-	-	-	-	-	-	-	-	-	-	-
201705057	Livingstone	C4	1941	117	135	21	12	76	162	38	37	Metropolitean France	Biopsy	Unknown	-	-	-	-	-	-	-	-	-	-	-	-	-	-
201705172	Livingstone	C2	457	137	2	36	152	2	7	6	78	Metropolitean France	Stools	Unknown	-	-	-	-	-	-	-	-	-	-	-	-	-	-
201705379	Livingstone	C5-II	543	117	135	18	12	162	162	38	46	Metropolitean France	Stools	Unknown	-	-	-	-	-	-	-	-	-	-	-	-	-	-
201705466	Livingstone	C5-II	543	117	135	18	12	162	162	38	61	Metropolitean France	Urines	Unknown	-	-	-	-	-	-	-	-	-	-	-	-	-	-
201706759	Livingstone	C2	457	137	2	36	152	2	7	6	78	Provence-Alpes-Côte d’Azur	Stools	Unknown	-	-	-	-	-	-	-	-	-	-	-	-	-	-
201706780	Livingstone	C5-II	543	117	135	18	12	162	162	38	85	Metropolitean France	Stools	Unknown	-	-	-	-	-	-	-	-	-	-	-	-	-	-
201706785	Livingstone	C5-II	543	117	135	18	12	162	162	38	60	Metropolitean France	Stools	Unknown	-	-	-	-	-	-	-	-	-	-	-	-	-	-
201707241	Livingstone	C2	457	137	2	36	152	2	7	6	82	Metropolitean France	Stools	Unknown	-	-	-	-	-	-	-	-	-	-	-	-	-	-
201707482	Livingstone	C5-II	543	117	135	18	12	162	162	38	80	Metropolitean France	Stools	Unknown	-	-	-	-	-	-	-	-	-	-	-	-	-	-
201707738	Livingstone	C5-1-c	543	117	135	18	12	162	162	38	66	Metropolitean France	Urines	Unknown	-	-	-	-	-	-	-	-	-	-	-	-	-	-
201708027	Livingstone	C5-1-c	543	117	135	18	12	162	162	38	< 1	Metropolitean France	Stools	Unknown	-	-	-	-	-	-	-	-	-	-	-	-	-	-
201708246	Livingstone	C2	457	137	2	36	152	2	7	6	57	Metropolitean France	Stools	Unknown	strB(100.00%,100.00%)_strA(100.00%,65.80%)	-	-	-	-	-	-	-	-	-	-	sul2(100.00%,100.00%)	-	dfrA14(99.79%,100.00%)
201710774	Livingstone	C5-1-c	543	117	135	18	12	162	162	38	25	Metropolitean France	Stools	Unknown	-	-	-	-	-	-	-	-	-	-	-	-	-	-
201710805	Livingstone	C2	457	137	2	36	152	2	7	6	48	Metropolitean France	Stools	MADAGASCAR	-	-	-	-	-	-	-	-	-	-	-	-	-	-
201711206	Livingstone	C2	457	137	2	36	152	2	7	6	17	Metropolitean France	Stools	Unknown	-	-	-	-	-	-	-	-	-	-	-	-	-	-
201800065	Livingstone	C2	457	137	2	36	152	2	7	6	53	La Réunion (French Territory of the Indian Ocean)	Blood	Patient sampled in French Overseas territories	-	-	-	-	-	-	-	-	-	-	-	-	-	-
201801842	Livingstone	C2	457	137	2	36	152	2	7	6	< 1	Metropolitean France	Stools	Unknown	-	-	-	-	-	-	-	-	-	-	-	-	-	-
201801855	Livingstone	C5-II	543	117	135	18	12	162	162	38	33	Metropolitean France	Stools	Unknown	aac(3)-IId(99.88%,100.00%)	-	-	-	-	-	-	-	-	-	-	sul2(100.00%,100.00%)	tet(A)(99.91%,96.92%)	-
201802007	Livingstone	C2	457	137	2	36	152	2	7	6	76	Metropolitean France	Stools	Unknown	-	-	-	-	-	-	-	-	-	-	-	-	-	-
201803165	Livingstone	C5-II	543	117	135	18	12	162	162	38	68	Metropolitean France	Urines	Unknown	aac(6')-Iaa(97.26%,100.00%)	-	-	-	-	-	-	-	-	-	-	-	-	-
201803720	Livingstone	C5-II	543	117	135	18	12	162	162	38	87	Metropolitean France	Stools	No Travel	aac(6')-Iaa(97.26%,100.00%)	-	-	-	-	-	-	-	-	-	-	-	-	-
201804749	Livingstone	C2	457	137	2	36	152	2	7	6	79	Metropolitean France	Stools	Unknown	aac(6')-Iaa(98.63%,100.00%)	-	-	-	-	-	-	-	-	-	-	-	-	-
201805209	Livingstone	C5-II	543	117	135	18	12	162	162	38	77	Metropolitean France	Stools	Unknown	aac(6')-Iaa(97.26%,100.00%)	-	-	-	-	-	-	-	-	-	-	-	-	-
201805418	Livingstone	C2	457	137	2	36	152	2	7	6	71	Guadeloupe (French West Indies)	Blood	Patient sampled in French Overseas territories	aac(6')-Iaa(98.63%,100.00%)	-	-	-	-	-	-	-	-	-	-	-	-	-
201805880	Livingstone	C5-II	543	117	135	18	12	162	162	38	70	Metropolitean France	Stools	Unknown	aac(6')-Iaa(97.26%,100.00%)	-	-	-	-	-	-	-	-	-	-	-	-	-
201806513	Livingstone	C5-II	543	117	135	18	12	162	162	38	74	Metropolitean France	Stools	Unknown	aac(6')-Iaa(97.26%,100.00%)	-	-	-	-	-	-	-	-	-	-	-	-	-
201806583	Livingstone	C5-II	543	117	135	18	12	162	162	38	68	Metropolitean France	Stools	Unknown	aac(6')-Iaa(97.26%,100.00%)	-	-	-	-	-	-	-	-	-	-	-	-	-
201806602	Livingstone	C5-II	543	117	135	18	12	162	162	38	69	Metropolitean France	Stools	Unknown	aac(6')-Iaa(97.26%,100.00%)	-	-	-	-	-	-	-	-	-	-	-	-	-
201806662	Livingstone	C5-II	543	117	135	18	12	162	162	38	64	Metropolitean France	Stools	No Travel	aac(6')-Iaa(97.26%,100.00%)	-	-	-	-	-	-	-	-	-	-	-	-	-
201806803	Livingstone	C5-II	543	117	135	18	12	162	162	38	85	Metropolitean France	Stools	Unknown	aac(6')-Iaa(97.26%,100.00%)	-	-	-	-	-	-	-	-	-	-	-	-	-
201806840	Livingstone	C4	1941	117	135	21	12	76	162	38	74	Metropolitean France	Urines	Unknown	aac(6')-Iaa(97.72%,100.00%)	-	-	-	-	-	-	-	-	-	-	-	-	-
201807027	Livingstone	C5-II	543	117	135	18	12	162	162	38	70	Metropolitean France	Stools	Unknown	aac(6')-Iaa(97.26%,100.00%)	-	-	-	-	-	-	-	-	-	-	-	-	-
201807453	Livingstone	C2	457	137	2	36	152	2	7	6	59	Metropolitean France	Stools	Unknown	aac(6')-Iaa(98.63%,100.00%)	-	-	-	-	-	-	-	-	-	-	-	-	-
201807715	Livingstone	C5-1-c	543	117	135	18	12	162	162	38	30	Metropolitean France	Stools	Unknown	aac(6')-Iaa(97.26%,100.00%)	-	-	-	-	-	-	-	-	-	-	-	-	-
201807719	Livingstone	C4	1941	117	135	21	12	76	162	38	31	Metropolitean France	Stools	Unknown	aac(6')-Iaa(97.72%,100.00%)	-	-	-	-	-	-	-	-	-	-	-	-	-
201807726	Livingstone	C5-II	543	117	135	18	12	162	162	38	25	Metropolitean France	Blood	SPAIN	aac(6')-Iaa(97.26%,100.00%)	-	-	-	-	-	-	-	-	-	-	-	-	-
201808107	Livingstone	C4	1941	117	135	21	12	76	162	38	80	Metropolitean France	Stools	Unknown	aac(6')-Iaa(97.72%,100.00%)_aph(3')-Ia(100.00%,100.00%)	-	-	-	-	-	-	-	-	-	-	-	tet(A)(100.00%,97.80%)	-
201808949	Livingstone	C2	457	137	2	36	152	2	7	6	79	Metropolitean France	Stools	Unknown	aac(6')-Iaa(98.63%,100.00%)	-	-	-	-	-	-	-	-	-	-	-	-	-
201809123	Livingstone	C2	457	137	2	36	152	2	7	6	11	Metropolitean France	Stools	Unknown	aac(6')-Iaa(98.63%,100.00%)	-	-	-	-	-	-	-	-	-	-	-	-	-
201809287	Livingstone	C5-1-c	543	117	135	18	12	162	162	38	3	Metropolitean France	Stools	No Travel	aac(6')-Iaa(97.26%,100.00%)	-	-	-	-	-	-	-	-	-	-	-	-	-
201809406	Livingstone	C2	457	137	2	36	152	2	7	6	47	Metropolitean France	Stools	Unknown	aac(6')-Iaa(98.63%,100.00%)	-	-	-	-	-	-	-	-	-	-	-	-	-
201809563	Livingstone	C2	457	137	2	36	152	2	7	6	77	Metropolitean France	Stools	Unknown	aac(6')-Iaa(98.63%,100.00%)	-	-	-	-	-	-	-	-	-	-	-	-	-
201809564	Livingstone	C5-II	543	117	135	18	12	162	162	38	70	Metropolitean France	Stools	Unknown	aac(6')-Iaa(97.26%,100.00%)	-	-	-	-	-	-	-	-	-	-	-	-	-
201809927	Livingstone	C2	457	137	2	36	152	2	7	6	58	Mayotte (French Territory of the Indian Ocean)	Stools	Patient sampled in French Overseas territories	aac(6')-Iaa(98.63%,100.00%)	-	-	-	-	-	-	-	-	-	-	-	-	-
201810002	Livingstone	C5-II	543	117	135	18	12	162	162	38	79	Metropolitean France	Stools	No Travel	aac(6')-Iaa(97.26%,100.00%)	-	-	-	-	-	-	-	-	-	-	-	-	-
201810102	Livingstone	C2	457	137	2	36	152	2	7	6	81	Metropolitean France	Stools	Unknown	aac(6')-Iaa(98.63%,100.00%)	-	-	-	-	-	-	-	-	-	-	-	-	-
201810306	Livingstone	C2	457	137	2	36	152	2	7	6	66	Metropolitean France	Stools	Unknown	aac(6')-Iaa(98.63%,100.00%)	-	-	-	-	-	-	-	-	-	-	-	-	-
201810482	Livingstone	C4	1941	117	135	21	12	76	162	38	53	Metropolitean France	Stools	Unknown	aac(6')-Iaa(97.72%,100.00%)	-	-	-	-	-	-	-	-	-	-	-	-	-
201810485	Livingstone	C2	457	137	2	36	152	2	7	6	76	Metropolitean France	Urines	Unknown	aac(6')-Iaa(98.63%,100.00%)	-	-	-	-	-	-	-	-	-	-	-	-	-
201810683	Livingstone	C2	457	137	2	36	152	2	7	6	61	Rhône-Alpes	Blood	Unknown	aac(6')-Iaa(98.63%,100.00%)	-	-	-	-	-	-	-	-	-	-	-	-	-
201810943	Livingstone	C5-1-c	543	117	135	18	12	162	162	38	26	Metropolitean France	Stools	THAILAND	aac(6')-Iaa(97.26%,100.00%)	blaCTX-M-14(100.00%,100.00%)	-	-	-	-	-	-	floR(98.11%,99.92%)	qnrS1(100.00%,100.00%)	-	sul2(100.00%,100.00%)	tet(A)(99.92%,97.80%)_tet(M)(96.14%,99.79%)	-
201811045	Livingstone	C5-II	543	117	135	18	12	162	162	38	< 1	Metropolitean France	Stools	Unknown	aac(6')-Iaa(97.26%,100.00%)	-	-	-	-	-	-	-	-	-	-	-	-	-
201811080	Livingstone	C5-1-c	543	117	135	18	12	162	162	38	41	Metropolitean France	Stools	KOWEIT	aac(6')_Iaa(97.26%,100.00%)_aadA2(99.88%,97.92%)	blaTEM_1B(100.00%,100.00%)	_	_	_	_	_	_	_	qnrS1(100.00%,100.00%)	_	sul1(99.88%,100.00%)	tet(A)(100.00%,97.80%)	dfrA12(100.00%,100.00%)
201811109	Livingstone	C2	457	137	2	36	152	2	7	6	67	Metropolitean France	Stools	Unknown	aac(6')_Iaa(98.63%,100.00%)	_	_	_	_	_	_	_	_	_	_	_	_	_
201811353	Livingstone	C5-II	543	117	135	18	12	162	162	38	17	Metropolitean France	Stools	Unknown	aac(6')-Iaa(97.26%,100.00%)	-	-	-	-	-	-	-	-	-	-	-	-	-
201900456	Livingstone	C5-II	543	117	135	18	12	162	162	38	72	Metropolitean France	Urines	Unknown
201900481	Livingstone	C2	457	137	2	36	152	2	7	6	84	Metropolitean France	Stools	Unknown
201900750	Livingstone	C2	457	137	2	36	152	2	7	6	86	La Réunion (French Territory of the Indian Ocean)	Stools	Patient sampled in French Overseas territories
201900959	Livingstone	C2	457	137	2	36	152	2	7	6	62	Metropolitean France	Blood	Unknown	aac(6')_Iaa(98.63%,100.00%)	_	_	_	_	_	_	_	_	_	_	_	_	_
201901167	Livingstone	C2	457	137	2	36	152	2	7	6	53	La Réunion (French Territory of the Indian Ocean)	Blood	Patient sampled in French Overseas territories	aac(6')_Iaa(98.63%,100.00%)	_	_	_	_	_	_	_	_	_	_	_	_	_
201901354	Livingstone	C5-II	543	117	135	18	12	162	162	38	75	Metropolitean France	Stools	Unknown	aac(6')_Iaa(97.26%,100.00%)	_	_	_	_	_	_	_	_	_	_	_	_	_
201901482	Livingstone	C5-II	543	117	135	18	12	162	162	38	66	Metropolitean France	Urines	Unknown	aac(6')_Iaa(97.26%,100.00%)	_	_	_	_	_	_	_	_	_	_	_	_	_
201901877	Livingstone	C5-II	543	117	135	18	12	162	162	38	91	Metropolitean France	Stools	Unknown	aac(6')_Iaa(97.26%,100.00%)	_	_	_	_	_	_	_	_	_	_	_	_	_
201901915	Livingstone	C5-II	543	117	135	18	12	162	162	38	75	Metropolitean France	Stools	Unknown	aac(6')_Iaa(97.26%,100.00%)	_	_	_	_	_	_	_	_	_	_	_	_	_
201902452	Livingstone	C2	457	137	2	36	152	2	7	6	86	Metropolitean France	Urines	Unknown	aac(6')_Iaa(98.63%,100.00%)	_	_	_	_	_	_	_	_	_	_	_	_	_
201902938	Livingstone	C2	457	137	2	36	152	2	7	6	59	Metropolitean France	Stools	No Travel	aac(6')_Iaa(98.63%,100.00%)	_	_	_	_	_	_	_	_	_	_	_	_	_
201903000	Livingstone	C2	457	137	2	36	152	2	7	6	99	Metropolitean France	Stools	Unknown	aac(6')_Iaa(98.63%,100.00%)	_	_	_	_	_	_	_	_	_	_	_	_	_
201903167	Livingstone	C2	457	137	2	36	152	2	7	6	1	Guyane (French territory of South America)	Stools	Patient sampled in French Overseas territories	aac(6')_Iaa(98.63%,100.00%)	_	_	_	_	_	_	_	_	_	_	_	_	_
201903222	Livingstone	C2	457	137	2	36	152	2	7	6	85	Metropolitean France	Stools	Unknown	aac(6')_Iaa(98.63%,100.00%)	_	_	_	_	_	_	_	_	_	_	_	_	_
201903633	Livingstone	C5-1-c	543	117	135	18	12	162	162	38	37	Metropolitean France	Urines	Unknown	aac(6')_Iaa(97.26%,100.00%)_aadA2(100.00%,97.92%)_ant(3'')_Ia(99.75%,82.51%)	blaTEM_1B(100.00%,100.00%)	_	_	_	_	_	_	cmlA1(99.92%,100.00%)_cml(96.90%,98.79%)	qnrS1(100.00%,100.00%)	_	sul3(100.00%,100.00%)	_	dfrA12(100.00%,100.00%)
201903681	Livingstone	C5-II	543	117	135	18	12	162	162	38	82	Metropolitean France	Stools	No Travel	aac(6')_Iaa(97.26%,100.00%)_aph(6)_Id(100.00%,100.00%)_strA(99.81%,65.80%)	_	_	_	_	_	_	_	_	_	_	sul2(100.00%,100.00%)	_	dfrA14(99.79%,100.00%)
201904008	Livingstone	C5-II	543	117	135	18	12	162	162	38	59	Metropolitean France	Stools	Unknown	aac(6')_Iaa(97.26%,100.00%)	_	_	_	_	_	_	_	_	_	_	_	_	_
201904054	Livingstone	C2	457	137	2	36	152	2	7	6	77	Metropolitean France	Urines	Unknown	aac(6')_Iaa(98.63%,100.00%)	blaCTX_M_1(100.00%,100.00%)	_	_	_	_	_	_	_	_	_	sul2(100.00%,100.00%)	tet(A)(100.00%,97.80%)	_
201904084	Livingstone	C2	457	137	2	36	152	2	7	6	88	Metropolitean France	Urines	Unknown	aac(6')_Iaa(98.63%,100.00%)	_	_	_	_	_	_	_	_	_	_	_	_	_
201904162	Livingstone	C5-II	543	117	135	18	12	162	162	38	22	Metropolitean France	Stools	Unknown	aac(6')_Iaa(97.26%,100.00%)	_	_	_	_	_	_	_	_	_	_	_	_	_
201904242	Livingstone	C2	457	137	2	36	152	2	7	6	1	La Réunion (French Territory of the Indian Ocean)	Stools	Patient sampled in French Overseas territories	aac(6')_Iaa(98.63%,100.00%)	_	_	_	_	_	_	_	_	_	_	_	_	_
201904338	Livingstone	C5-II	543	117	135	18	12	162	162	38	56	Metropolitean France	Urines	Unknown	aac(6')_Iaa(97.26%,100.00%)	_	_	_	_	_	_	_	_	_	_	_	_	_
201904373	Livingstone	C5-II	543	117	135	18	12	162	162	38	70	Metropolitean France	Stools	No Travel	aac(6')_Iaa(97.26%,100.00%)	_	_	_	_	_	_	_	_	_	_	_	_	_
201904416	Livingstone	C2	457	137	2	36	152	2	7	6	< 1	Guadeloupe (French West Indies)	Stools	Patient sampled in French Overseas territories	aac(6')_Iaa(98.63%,100.00%)	_	_	_	_	_	_	_	_	_	_	_	_	_
201904615	Livingstone	C5-II	543	117	135	18	12	162	162	38	< 1	Metropolitean France	Stools	No Travel	aac(6')_Iaa(97.26%,100.00%)	_	_	_	_	_	_	_	_	_	_	_	_	_
201904669	Livingstone	C5-II	543	117	135	18	12	162	162	38	62	Metropolitean France	Stools	Unknown	aac(6')_Iaa(97.26%,100.00%)	_	_	_	_	_	_	_	_	_	_	_	_	_
201904882	Livingstone	C5-II	543	117	135	18	12	162	162	38	67	Metropolitean France	Stools	Unknown	aac(6')_Iaa(97.26%,100.00%)	_	_	_	_	_	_	_	_	_	_	_	_	_
201905023	Livingstone	C5-II	543	117	135	18	12	162	162	38	62	Metropolitean France	Stools	Unknown	aac(6')_Iaa(97.26%,100.00%)	_	_	_	_	_	_	_	_	_	_	_	_	_
201905057	Livingstone	C5-II	543	117	135	18	12	162	162	38	81	Metropolitean France	Stools	Unknown	aac(6')_Iaa(97.26%,100.00%)	_	_	_	_	_	_	_	_	_	_	_	_	_
201905214	Livingstone	C5-II	543	117	135	18	12	162	162	38	30	Metropolitean France	Stools	Unknown	aac(6')_Iaa(97.26%,100.00%)	_	_	_	_	_	_	_	_	_	_	_	_	_
201905371	Livingstone	C5-II	543	117	135	18	12	162	162	38	62	Metropolitean France	Stools	No Travel	aac(6')_Iaa(97.26%,100.00%)	_	_	_	_	_	_	_	_	_	_	_	_	_
201905718	Livingstone	C5-II	543	117	135	18	12	162	162	38	30	Metropolitean France	Stools	Unknown	aac(6')_Iaa(97.26%,100.00%)_aadA5(99.75%,100.00%)	_	_	_	_	_	_	_	_	_	_	sul1(100.00%,64.29%)	_	_
201905867	Livingstone	C4	1941	117	135	21	12	76	162	38	75	Metropolitean France	Stools	Unknown	aac(6')_Iaa(97.72%,100.00%)_aph(6)_Id(100.00%,100.00%)_strA(99.81%,65.80%)	_	_	_	_	_	_	_	_	_	_	sul2(100.00%,100.00%)	_	dfrA14(99.79%,100.00%)
201905966	Livingstone	C5-II	543	117	135	18	12	162	162	38	47	Metropolitean France	Stools	No Travel	aac(6')_Iaa(97.26%,100.00%)	_	_	_	_	_	_	_	_	_	_	_	_	_
201906443	Livingstone	C4	1941	117	135	21	12	76	162	38	68	Metropolitean France	Stools	Unknown	aac(6')_Iaa(97.72%,100.00%)	_	_	_	_	_	_	_	_	_	_	_	_	_
201906573	Livingstone	C2	457	137	2	36	152	2	7	6	< 1	Nouvelle Calédonie (French Territory Oceania)	Stools	Patient sampled in French Overseas territories	aac(6')_Iaa(98.63%,100.00%)	_	_	_	_	_	_	_	_	_	_	_	_	_
201906894	Livingstone	C5-II	543	117	135	18	12	162	162	38	45	Metropolitean France	Stools	Unknown	aac(6')_Iaa(97.26%,100.00%)	_	_	_	_	_	_	_	_	_	_	_	_	_
201906915	Livingstone	C5-1-c	543	117	135	18	12	162	162	38	37	Metropolitean France	Stools	No Travel	aac(6')_Iaa(97.26%,100.00%)	_	_	_	_	_	_	_	_	_	_	_	_	_
201906916	Livingstone	C5-1-c	543	117	135	18	12	162	162	38	2	Metropolitean France	Stools	INDONESIA	aac(6')_Iaa(97.26%,100.00%)	_	_	_	_	_	_	_	_	_	_	_	_	_
201906996	Livingstone	C5-II	543	117	135	18	12	162	162	38	70	Metropolitean France	Stools	Unknown	aac(6')_Iaa(97.26%,100.00%)	_	_	_	_	_	_	_	_	_	_	_	_	_
201907290	Livingstone	C5-1-c	543	117	135	18	12	162	162	38	24	Metropolitean France	Stools	Unknown	aac(6')_Iaa(97.26%,100.00%)	_	_	_	_	_	_	_	_	_	_	_	_	_
201907313	Livingstone	C5-1-c	543	117	135	18	12	162	162	38	64	Metropolitean France	Stools	Unknown	aac(6')_Iaa(97.26%,100.00%)	_	_	_	_	_	_	_	_	_	_	_	_	_
201907766	Livingstone	C5-II	543	117	135	18	12	162	162	38	41	Metropolitean France	Stools	Unknown	aac(6')_Iaa(97.26%,100.00%)	_	_	_	_	_	_	_	_	_	_	_	_	_
201907827	Livingstone	C2	457	137	2	36	152	2	7	6	69	Metropolitean France	Stools	Unknown	aac(6')_Iaa(98.63%,100.00%)	_	_	_	_	_	_	_	_	_	_	_	_	_
201907831	Livingstone	C2	457	137	2	36	152	2	7	6	1	Metropolitean France	Stools	Unknown	aac(6')_Iaa(98.63%,100.00%)	_	_	_	_	_	_	_	_	_	_	_	_	_
201907934	Livingstone	C2	457	137	2	36	152	2	7	6	94	Metropolitean France	Stools	Unknown	aac(6')_Iaa(98.63%,100.00%)	_	_	_	_	_	_	_	_	_	_	_	_	_
201908024	Livingstone	C2	457	137	2	36	152	2	7	6	78	Metropolitean France	Stools	Unknown	aac(6')_Iaa(98.63%,100.00%)	_	_	_	_	_	_	_	_	_	_	_	_	_
201908025	Livingstone	C2	457	137	2	36	152	2	7	6	68	Metropolitean France	Stools	Unknown	aac(6')_Iaa(98.63%,100.00%)	_	_	_	_	_	_	_	_	_	_	_	_	_
201908524	Livingstone	C5-II	543	117	135	18	12	162	162	38	83	Metropolitean France	Urines	Unknown	aac(6')_Iaa(97.26%,100.00%)	_	_	_	_	_	_	_	_	_	_	_	_	_
201908677	Livingstone	C5-II	543	117	135	18	12	162	162	38	2	Metropolitean France	Stools	Unknown	aac(6')_Iaa(97.26%,100.00%)	_	_	_	_	_	_	_	_	_	_	_	_	_
201909570	Livingstone	C2	457	137	2	36	152	2	7	6	2	Martinique (French West Indies)	Stools	Patient sampled in French Overseas territories	aac(6')_Iaa(98.63%,100.00%)	_	_	_	_	_	_	_	_	_	_	_	_	_
201909915	Livingstone	C5-II	543	117	135	18	12	162	162	38	40	Metropolitean France	Stools	Unknown	aac(6')_Iaa(97.26%,100.00%)	_	_	_	_	_	_	_	_	_	_	_	_	_
201910170	Livingstone	C2	457	137	2	36	152	2	7	6	46	Metropolitean France	Stools	Unknown	aac(6')_Iaa(98.63%,100.00%)	_	_	_	_	_	_	_	_	_	_	_	_	_
201910243	Livingstone	C2	457	137	2	36	152	2	7	6	23	Metropolitean France	Stools	Unknown	aac(6')_Iaa(98.63%,100.00%)	_	_	_	_	_	_	_	_	_	_	_	_	_
201911288	Livingstone	C2	457	137	2	36	152	2	7	6	< 1	Guadeloupe (French West Indies)	Stools	Patient sampled in French Overseas territories	aac(6')_Iaa(98.63%,100.00%)	_	_	_	_	_	_	_	_	_	_	_	_	_
201911417	Livingstone	C2	457	137	2	36	152	2	7	6	53	Guadeloupe (French West Indies)	Stools	Patient sampled in French Overseas territories	aac(6')_Iaa(98.63%,100.00%)	_	_	_	_	_	_	_	_	_	_	_	_	_
201911655	Livingstone	C2	457	137	2	36	152	2	7	6	23	Metropolitean France	Stools	No Travel	aac(6')_Iaa(98.63%,100.00%)	_	_	_	_	_	_	_	_	_	_	_	_	_
202000444	Livingstone	C5-1-c	543	117	135	18	12	162	162	38	28	Metropolitean France	Stools	Unknown	aac(6')_Iaa(97.26%,100.00%)_aadA2(100.00%,97.92%)_ant(3'')_Ia(99.75%,82.51%)	blaTEM_1B(100.00%,100.00%)	_	_	_	_	_	_	cmlA1(99.92%,100.00%)_cml(96.90%,98.79%)_floR(98.11%,99.92%)	qnrS1(100.00%,100.00%)	_	sul3(100.00%,100.00%)_sul2(100.00%,100.00%)	tet(A)(99.92%,97.80%)_tet(X)(95.31%,98.71%)_tet(M)(96.15%,100.00%)	dfrA12(100.00%,100.00%)
202000531	Livingstone	C2	457	137	2	36	152	2	7	6	23	Nouvelle Calédonie (French Territory Oceania)	Stools	Patient sampled in French Overseas territories	aac(6')_Iaa(98.63%,100.00%)	_	_	_	_	_	_	_	_	_	_	_	_	_
202000861	Livingstone	C5-1-c	543	117	135	18	12	162	162	38	27	Metropolitean France	Stools	Unknown	aac(6')_Iaa(97.26%,100.00%)	_	_	_	_	_	_	_	_	_	_	_	_	_
202000862	Livingstone	C4	1941	117	135	21	12	76	162	38	46	Metropolitean France	Stools	Unknown	aac(6')_Iaa(97.72%,100.00%)	_	_	_	_	_	_	_	_	_	_	_	_	_
202001137	Livingstone	C2	457	137	2	36	152	2	7	6	54	Metropolitean France	Stools	Unknown	aac(6')_Iaa(98.63%,100.00%)	_	_	_	_	_	_	_	_	_	_	_	_	_
202001346	Livingstone	C5-II	543	117	135	18	12	162	162	38	48	Metropolitean France	Stools	Unknown	aac(6')_Iaa(97.26%,100.00%)_strA(100.00%,65.42%)	_	_	_	_	_	_	_	_	_	_	_	_	_
202001537	Livingstone	C5-II	543	117	135	18	12	162	162	38	68	Metropolitean France	Urines	Unknown	aac(6')_Iaa(97.26%,100.00%)	_	_	_	_	_	_	_	_	_	_	_	_	_
202001996	Livingstone	C5-II	543	117	135	18	12	162	162	38	77	Metropolitean France	Stools	Unknown	aac(6')_Iaa(97.26%,100.00%)	_	_	_	_	_	_	_	_	_	_	_	_	_
202002242	Livingstone	C5-II	543	117	135	18	12	162	162	38	63	Metropolitean France	Stools	Unknown	aac(6')_Iaa(97.26%,100.00%)	_	_	_	_	_	_	_	_	_	_	_	_	_
202002457	Livingstone	C5-II	543	117	135	18	12	162	162	38	1	Metropolitean France	Stools	Unknown	aac(6')_Iaa(97.26%,100.00%)	_	_	_	_	_	_	_	_	_	_	_	_	_
202002626	Livingstone	C2	457	137	2	36	152	2	7	6	78	Bourgogne	Urines	Unknown	aac(6')_Iaa(98.63%,100.00%)	_	_	_	_	_	_	_	_	_	_	_	_	_
202002639	Livingstone	C2	457	137	2	36	152	2	7	6	84	Martinique (French West Indies)	Blood	Patient sampled in French Overseas territories	aac(6')_Iaa(98.63%,100.00%)	_	_	_	_	_	_	_	_	_	_	_	_	_
202002905	Livingstone	C5-II	543	117	135	18	12	162	162	38	96	Metropolitean France	Urines	Unknown	aac(6')_Iaa(97.26%,100.00%)	_	_	_	_	_	_	_	_	_	_	_	_	_
202003113	Livingstone	C5-II	543	117	135	18	12	162	162	38	18	Metropolitean France	Stools	SPAIN	aac(6')_Iaa(97.26%,100.00%)	_	_	_	_	_	_	_	_	_	_	_	_	_
202003152	Livingstone	C5-II	543	117	135	18	12	162	162	38	80	Metropolitean France	Blood	Unknown	aac(6')_Iaa(97.26%,100.00%)	_	_	_	_	_	_	_	_	_	_	_	_	_
202003205	Livingstone	C5-II	543	117	135	18	12	162	162	38	86	Metropolitean France	Stools	Unknown	aac(6')_Iaa(97.26%,100.00%)	_	_	_	_	_	_	_	_	_	_	_	_	_
202003280	Livingstone	C2	457	137	2	36	152	2	7	6	72	Metropolitean France	Stools	Unknown	aac(6')_Iaa(98.63%,100.00%)	_	_	_	_	_	_	_	_	_	_	_	_	_
202003328	Livingstone	C5-II	543	117	135	18	12	162	162	38	88	Metropolitean France	Stools	No Travel	aac(6')_Iaa(97.26%,100.00%)	_	_	_	_	_	_	_	_	_	_	_	_	_
202003490	Livingstone	C5-II	543	117	135	18	12	162	162	38	76	Metropolitean France	Stools	Unknown	aac(6')_Iaa(97.26%,100.00%)	_	_	_	_	_	_	_	_	_	_	_	_	_
202003491	Livingstone	C5-II	543	117	135	18	12	162	162	38	91	Metropolitean France	Stools	Unknown	aac(6')_Iaa(97.26%,100.00%)	_	_	_	_	_	_	_	_	_	_	_	_	_
202003692	Livingstone	C5-II	543	117	135	18	12	162	162	38	66	Metropolitean France	Stools	Unknown	aac(6')_Iaa(97.26%,100.00%)	_	_	_	_	_	_	_	_	_	_	_	_	_
202003727	Livingstone	C5-II	543	117	135	18	12	162	162	38	85	Metropolitean France	Stools	Unknown	aac(6')_Iaa(97.26%,100.00%)	_	_	_	_	_	_	_	_	_	_	_	_	_
202003977	Livingstone	C2	457	137	2	36	152	2	7	6	3	Metropolitean France	Urines	Unknown	aac(6')_Iaa(98.63%,100.00%)	_	_	_	_	_	_	_	_	_	_	_	_	_
202004080	Livingstone	C4	1941	117	135	21	12	76	162	38	70	Metropolitean France	Stools	Unknown	aac(6')_Iaa(97.72%,100.00%)_strB(100.00%,100.00%)	_	_	_	_	_	_	_	_	_	_	sul2(100.00%,100.00%)	_	dfrA14(99.79%,100.00%)
202004138	Livingstone	C2	457	137	2	36	152	2	7	6	85	Metropolitean France	Stools	No Travel	aac(6')_Iaa(98.63%,100.00%)	_	_	_	_	_	_	_	_	_	_	_	_	_
202004178	Livingstone	C2	457	137	2	36	152	2	7	6	1	Metropolitean France	Stools	Unknown	aac(6')_Iaa(98.63%,100.00%)	_	_	_	_	_	_	_	_	_	_	_	_	_
202004472	Livingstone	C5-II	543	117	135	18	12	162	162	38	45	Metropolitean France	Stools	Unknown	aac(6')_Iaa(97.26%,100.00%)	_	_	_	_	_	_	_	_	_	_	_	_	_
202004507	Livingstone	C5-II	543	117	135	18	12	162	162	38	85	Metropolitean France	Stools	Unknown	aac(6')_Iaa(97.26%,100.00%)	_	_	_	_	_	_	_	_	_	_	_	_	_
202004903	Livingstone	C5-II	543	117	135	18	12	162	162	38	59	Metropolitean France	Urines	Unknown	aac(6')_Iaa(97.26%,100.00%)	_	_	_	_	_	_	_	_	_	_	_	_	_
202005172	Livingstone	C2	457	137	2	36	152	2	7	6	84	Metropolitean France	Stools	Unknown	aac(6')_Iaa(98.63%,100.00%)	_	_	_	_	_	_	_	_	_	_	_	_	_
202005202	Livingstone	C2	457	137	2	36	152	2	7	6	26	Metropolitean France	Stools	Unknown	aac(6')_Iaa(98.63%,100.00%)	_	_	_	_	_	_	_	_	_	_	_	_	_
202006169	Livingstone	C5-II	543	117	135	18	12	162	162	38	67	Metropolitean France	Stools	No Travel	aac(6')_Iaa(97.26%,100.00%)	_	_	_	_	_	_	_	_	_	_	_	_	_
202006580	Livingstone	C5-II	543	117	135	18	12	162	162	38	70	Metropolitean France	Stools	Unknown	aac(6')_Iaa(97.26%,100.00%)	_	_	_	_	_	_	_	_	_	_	_	_	_
202006784	Livingstone	C2	457	137	2	36	152	2	7	6	16	Metropolitean France	Urines	Unknown	aac(6')_Iaa(98.63%,100.00%)	_	_	_	_	_	_	_	_	_	_	_	_	_
202006873	Livingstone	C5-II	543	117	135	18	12	162	162	38	80	Metropolitean France	Peritoneal	Unknown	aac(6')_Iaa(97.26%,100.00%)_ant(3'')_Ia(99.75%,82.51%)_aadA2(99.88%,97.92%)	blaOXA_1(100.00%,100.00%)	_	_	_	lnu(G)(100.00%,100.00%)	_	_	_	_	_	sul2(100.00%,100.00%)_sul1(99.88%,100.00%)	tet(B)(100.00%,100.00%)	dfrA12(100.00%,100.00%)
202007120	Livingstone	C5-II	543	117	135	18	12	162	162	38	51	Metropolitean France	Stools	Unknown	aac(6')_Iaa(97.26%,100.00%)	_	_	_	_	_	_	_	_	_	_	_	_	_
202007468	Livingstone	C2	457	137	2	36	152	2	7	6	80	Metropolitean France	Stools	Unknown	aac(6')_Iaa(98.63%,100.00%)	_	_	_	_	_	_	_	_	_	_	_	_	_
202007781	Livingstone	C2	457	137	2	36	152	2	7	6	< 1	Mayotte (French Territory of the Indian Ocean)	Stools	Patient sampled in French Overseas territories	aac(6')_Iaa(98.63%,100.00%)	_	_	_	_	_	_	_	_	_	_	_	_	_
202007791	Livingstone	C5-II	543	117	135	18	12	162	162	38	40	Metropolitean France	Urines	Unknown	aac(6')_Iaa(97.26%,100.00%)	_	_	_	_	_	_	_	_	_	_	_	_	_
202008138	Livingstone	C2	457	137	2	36	152	2	7	6	80	Metropolitean France	Urines	Unknown	aac(6')_Iaa(98.63%,100.00%)	_	_	_	_	_	_	_	_	_	_	_	_	_
202008198	Livingstone	C2	457	137	2	36	152	2	7	6	65	Metropolitean France	Stools	Unknown	aac(6')_Iaa(98.63%,100.00%)	_	_	_	_	_	_	_	_	_	_	_	_	_
202008215	Livingstone	C2	457	137	2	36	152	2	7	6	46	Metropolitean France	Stools	No Travel	aac(6')_Iaa(98.63%,100.00%)	_	_	_	_	_	_	_	_	_	_	_	_	_
202008589	Livingstone	C5-II	543	117	135	18	12	162	162	38	66	Metropolitean France	Stools	Unknown	aac(6')_Iaa(97.26%,100.00%)_ant(3'')_Ia(97.53%,99.59%)	_	_	_	_	lnu(G)(100.00%,100.00%)	_	_	_	_	_	sul1(99.88%,100.00%)	tet(B)(100.00%,100.00%)	_
202008751	Livingstone	C2	457	137	2	36	152	2	7	6	22	Metropolitean France	Stools	Unknown	aac(6')_Iaa(98.63%,100.00%)	_	_	_	_	_	_	_	_	_	_	_	_	_
202100098	Livingstone	C5-II	543	117	135	18	12	162	162	38	62	Metropolitean France	Stools	Unknown	aac(6')_Iaa(97.26%,100.00%)	_	_	_	_	_	_	_	_	_	_	_	_	_
202100917	Livingstone	C5-II	543	117	135	18	12	162	162	38	1	Metropolitean France	Stools	Unknown	aac(6')_Iaa(97.26%,100.00%)	_	_	_	_	_	_	_	_	_	_	_	_	_
202100958	Livingstone	C4	1941	117	135	21	12	76	162	38	21	Metropolitean France	Stools	Unknown	aac(6')_Iaa(97.72%,100.00%)	_	_	_	_	_	_	_	_	_	_	_	_	_
202101121	Livingstone	C5-II	543	117	135	18	12	162	162	38	44	Metropolitean France	Stools	Unknown	aac(6')_Iaa(97.26%,100.00%)	_	_	_	_	_	_	_	_	_	_	_	_	_
202101221	Livingstone	C5-II	543	117	135	18	12	162	162	38	10	Metropolitean France	Stools	Unknown	aac(6')_Iaa(97.26%,100.00%)	_	_	_	_	_	_	_	_	_	_	_	_	_
202101653	Livingstone	C5-II	543	117	135	18	12	162	162	38	7	Metropolitean France	Stools	Unknown	aac(6')_Iaa(97.26%,100.00%)	_	_	_	_	_	_	_	_	_	_	_	_	_
202101740	Livingstone	C5-II	543	117	135	18	12	162	162	38	75	Metropolitean France	Stools	Unknown	aac(6')_Iaa(97.26%,100.00%)	_	_	_	_	_	_	_	_	_	_	_	_	_
202101937	Livingstone	C5-II	543	117	135	18	12	162	162	38	81	Metropolitean France	Stools	Unknown	aac(6')_Iaa(97.26%,100.00%)	_	_	_	_	_	_	_	_	_	_	_	_	_
202102148	Livingstone	C5-II	543	117	135	18	12	162	162	38	63	Metropolitean France	Peritoneal	Unknown	aac(6')_Iaa(97.26%,100.00%)	_	_	_	_	_	_	_	_	_	_	_	_	_
202102818	Livingstone	C5-II	543	117	135	18	12	162	162	38	78	Metropolitean France	Urines	No Travel	aac(6')_Iaa(97.26%,100.00%)	_	_	_	_	_	_	_	_	_	_	_	_	_
202103574	Livingstone	C4	2375	117	135	21	12	76	162	548	34	Metropolitean France	Stools	Unknown	aac(6')_Iaa(97.72%,100.00%)	_	_	_	_	_	_	_	_	_	_	_	_	_
202104747	Livingstone	C2	457	137	2	36	152	2	7	6	69	Metropolitean France	Stools	No Travel	aac(6')_Iaa(98.63%,100.00%)	_	_	_	_	_	_	_	_	_	_	_	_	_
202105013	Livingstone	C5-II	543	117	135	18	12	162	162	38	10	Metropolitean France	Stools	Unknown	aac(6')_Iaa(97.26%,100.00%)	_	_	_	_	_	_	_	_	_	_	_	_	_
202105634	Livingstone	C2	457	137	2	36	152	2	7	6	73	Metropolitean France	Stools	Unknown	aac(6')_Iaa(98.63%,100.00%)	_	_	_	_	_	_	_	_	_	_	_	_	_
202106867	Livingstone	C2	457	137	2	36	152	2	7	6	96	Metropolitean France	Blood	No Travel	aac(6')_Iaa(98.63%,100.00%)	_	_	_	_	_	_	_	_	_	_	_	_	_
202107065	Livingstone	C2	457	137	2	36	152	2	7	6	34	Martinique (French West Indies)	Stools	Patient sampled in French Overseas territories	aac(6')_Iaa(98.63%,100.00%)	_	_	_	_	_	_	_	_	_	_	_	_	_
202108164	Livingstone	C5-II	543	117	135	18	12	162	162	38	57	Metropolitean France	Stools	No Travel	aac(6')_Iaa(97.26%,100.00%)	_	_	_	_	_	_	_	_	_	_	_	_	_
202108719	Livingstone	C4	1941	117	135	21	12	76	162	38	Not available	Not available	Not available	Not available	aac(6')_Iaa(97.72%,100.00%)	_	_	_	_	_	_	_	_	_	_	_	_	_
202109011	Livingstone	C2	457	137	2	36	152	2	7	6	Not available	Not available	Not available	Not available	aac(6')_Iaa(98.63%,100.00%)	_	_	_	_	_	_	_	_	_	_	_	_	_
202109246	Livingstone	C5-II	543	117	135	18	12	162	162	38	Not available	Not available	Not available	Not available	aac(6')_Iaa(97.26%,100.00%)	_	_	_	_	_	_	_	_	_	_	_	_	_
202109564	Livingstone	C5-II	543	117	135	18	12	162	162	38	Not available	Not available	Not available	Not available	aac(6')_Iaa(97.26%,100.00%)	_	_	_	_	_	_	_	_	_	_	_	_	_
202109678	Livingstone	C5-II	543	117	135	18	12	162	162	38	Not available	Not available	Not available	Not available	aac(6')_Iaa(97.26%,100.00%)	_	_	_	_	_	_	_	_	_	_	_	_	_
202109859	Livingstone	C5-II	543	117	135	18	12	162	162	38	Not available	Not available	Not available	Not available	aac(6')_Iaa(97.26%,100.00%)	_	_	_	_	_	_	_	_	_	_	_	_	_
202110162	Livingstone	C5-II	543	117	135	18	12	162	162	38	Not available	Not available	Not available	Not available	aac(6')_Iaa(97.26%,100.00%)	_	_	_	_	_	_	_	_	_	_	_	_	_
202110753	Livingstone	C2	457	137	2	36	152	2	7	6	Not available	Not available	Not available	Not available	aac(6')_Iaa(98.63%,100.00%)	_	_	_	_	_	_	_	_	_	_	_	_	_
202111304	Livingstone	C2	457	137	2	36	152	2	7	6	Not available	Not available	Not available	Not available	aac(6')_Iaa(98.63%,100.00%)	_	_	_	_	_	_	_	_	_	_	_	_	_
202200044	Livingstone	C2	457	137	2	36	152	2	7	6	Not available	Not available	Not available	Not available	aac(6')_Iaa(98.63%,100.00%)	_	_	_	_	_	_	_	_	_	_	_	_	_
202200408	Livingstone	C2	457	137	2	36	152	2	7	6	Not available	Not available	Not available	Not available	aac(6')_Iaa(98.63%,100.00%)	_	_	_	_	_	_	_	_	_	_	_	_	_
