# Supplementary material for: A nontyphoidal Salmonella serovar domestication accompanying enhanced niche adaptation
Source: EMBO Mol Med. 2022 Sep 29;14(11):e16366. doi: 10.15252/emmm.202216366 (PMC9641423; doi:10.15252/emmm.202216366)
Supplement: Supplementary file 8 — Source Data for Figure 1 [file EMMM-14-e16366-s003.xlsx]

## Sheet: Sheet1
Source data for Figure 1
	Name	Accession number	Reigion	Source	ST
Clade1	056SAL_EA9748AA_AS	SRR1783218	United States	Poultry	638
	179SAL_JB4808AA_AS	SRR6684921	United States	Human	638
	168SAL_DB2449AA_AS	SRR7653248	United States	Poultry	638
	074SAL_MA8070AA_AS	SRR4280596	United States	Poultry	638
	061SAL_KA6774AA_AS	SRR3295578	United States	Poultry	638
	062SAL_KA6715AA_AS	SRR3295519	United States	Poultry	638
	097SAL_TA1570AA_AS	SRR5632017	United Kingdom	Food	638
	L36	SRR18246548	China	Human	638
	070SAL_BA3057AA_AS	SRR1272778	United States	Livestock	638
	017SAL_EA6582AA_AS	SRR1969236	United Kingdom	Food	638
	093SAL_TA2045AA_AS	SRR5633350	United Kingdom	Livestock	638
	004SAL_IA7560AA_AS	SRR1970267	United Kingdom	ND	638
	SAL_VB6235AA_AS	ERR4399194	United Kingdom	Food	638
	SAL_VB6311AA_AS	ERR4400151	United Kingdom	Feed	638
	051SAL_JA4242AA_AS	SRR1644066	United Kingdom	Human	638
	L6	SRR18246549	China	Human	638
	065SAL_IA4314AA_AS	SRR2566946	United States	Poultry	638
	SAL_CC5698AA_AS	SRR11248429	United States	Livestock	7856
	075SAL_MA6917AA_AS	SRR4095216	United States	Feed	638
	073SAL_PA6686AA_AS	SRR5130043	United States	Livestock	638
	109SAL_TA6394AA_AS	SRR5762161	United States	Livestock	638
	103SAL_ZA3331AA_AS	SRR6796407	United States	Environment	638
	104SAL_ZA3328AA_AS	SRR6796391	United States	Environment	638
	SAL_AB1693AA_AS	SRR6951404	United States	Environment	638
	SAL_AB1698AA_AS	SRR6951409	United States	Environment	638
	002SAL_EA5403AA_AS	SRR1982151	United States	Poultry	638
	L4	SRR18246560	China	Feed	638
	108SAL_WA4986AA_AS	SRR6208862	United States	Feed	638
	027SAL_EA7419AA_AS	SRR1967445	United Kingdom	Food	638
	029SAL_EA7267AA_AS	SRR1967875	United Kingdom	Human	638
	L1	SRR18246572	China	Feed	638
	105SAL_YA7810AA_AS	SRR6675224	United States	Poultry	638
	076SAL_MA0667AA_AS	SRR3933122	United States	Companion animal	638
	165SAL_DB9210AA_AS	SRR7826112	United States	Feed	638
	067SAL_FA4382AA_AS	SRR1299429	United States	Feed	638
	166SAL_DB9063AA_AS	SRR7826311	United States	Feed	638
	055SAL_FA1646AA_AS	SRR1623014	United States	Feed	638
	063SAL_KA5308AA_AS	SRR3199559	United States	Feed	638
Clade 2	036SAL_EA7775AA_AS	SRR1966336	United Kingdom	Human	457
	040SAL_BA5746AA_AS	SRR1965782	United Kingdom	Human	457
	SAL_SB6863AA_AS	ERR3581058	Germany	Wild Animal	457
	SAL_SB7794AA_AS	ERR3581204	Germany	Wild Animal	457
	SAL_SB7987AA_AS	ERR3581396	Germany	Wild Animal	457
	010SAL_EA6069AA_AS	SRR1970072	United Kingdom	Human	457
	011SAL_EA6016AA_AS	SRR1970134	United Kingdom	Human	457
	115SAL_AB9471AA_AS	SRR7187997	United Kingdom	Human	457
	054SAL_JA4066AA_AS	SRR1645267	United Kingdom	Human	457
	083SAL_TA0247AA_AS	SRR5585213	United Kingdom	Human	457
	022SAL_EA7608AA_AS	SRR1966819	United Kingdom	Human	457
	182SAL_NB6608AA_AS	SRR9625938	United Kingdom	Human	457
	199SAL_SB7417AA_AS	ERR3580782	Germany	Food	457
	200SAL_SB7511AA_AS	ERR3580876	Germany	Food	457
	078SAL_KA8545AA_AS	SRR3322709	United Kingdom	Human	457
	138SAL_BB9214AA_AS	SRR7416090	United Kingdom	Human	457
	117SAL_AB6206AA_AS	SRR7108927	United Kingdom	Human	457
	132SAL_CB2735AA_AS	SRR7458636	United Kingdom	Human	457
	088SAL_SA9287AA_AS	SRR5583244	United Kingdom	Human	457
	144SAL_CB6372AA_AS	SRR7501677	United Kingdom	Food	457
	150SAL_CB5009AA_AS	SRR7474371	United Kingdom	Human	457
	023SAL_EA7578AA_AS	SRR1966915	United Kingdom	Livestock	457
	176SAL_JB9497AA_AS	SRR8648201	United Kingdom	Food	457
	048SAL_EA8097AA_AS	SRR1965300	United Kingdom	Human	457
	087SAL_SA9340AA_AS	SRR5583444	United Kingdom	Livestock	457
	089SAL_SA9240AA_AS	SRR5583175	United Kingdom	Human	457
	113SAL_BB1927AA_AS	SRR7251097	United Kingdom	Human	457
	142SAL_CB7383AA_AS	SRR7511912	United Kingdom	Human	457
	020SAL_CA0842AA_AS	SRR1969949	United Kingdom	Human	457
	096SAL_TA1584AA_AS	SRR5632047	United Kingdom	Human	457
	026SAL_EA7464AA_AS	SRR1967302	United Kingdom	Human	457
	028SAL_EA7414AA_AS	SRR1967453	United Kingdom	Human	457
	092SAL_TA2048AA_AS	SRR5633353	United Kingdom	Human	457
	099SAL_TA1476AA_AS	SRR5631629	United Kingdom	Human	457
	005SAL_EA5956AA_AS	SRR1970201	United Kingdom	Human	457
	123SAL_BB6814AA_AS	SRR7350730	United Kingdom	Human	457
	155SAL_HB8523AA_AS	SRR8382445	United Kingdom	Human	457
	156SAL_HB8348AA_AS	SRR8382008	United Kingdom	Human	457
	111SAL_BB2500AA_AS	SRR7275102	United Kingdom	Human	457
	116SAL_AB8495AA_AS	SRR7167767	United Kingdom	Human	457
	169SAL_DB0326AA_AS	SRR7538187	United Kingdom	Food	457
	L45	SRR18246539	China	Human	457
	134SAL_CB2209AA_AS	SRR7456996	United Kingdom	Human	457
	085SAL_TA0145AA_AS	SRR5585104	United Kingdom	Human	457
	086SAL_SA9514AA_AS	SRR5583987	United Kingdom	Human	457
	095SAL_TA1729AA_AS	SRR5632734	United Kingdom	Human	457
	079SAL_KA8382AA_AS	SRR3322364	United Kingdom	Human	457
	084SAL_TA0239AA_AS	SRR5585204	United Kingdom	Human	457
	140SAL_BB7037AA_AS	SRR7351370	United Kingdom	Human	457
	141SAL_CB9551AA_AS	SRR7523823	United Kingdom	Human	457
	189SAL_KB3265AA_AS	SRR8705987	United Kingdom	Human	457
	122SAL_BB6830AA_AS	SRR7350743	United Kingdom	Human	457
	131SAL_CB2550AA_AS	SRR7458165	United Kingdom	Human	457
	135SAL_CB1850AA_AS	SRR7456258	Peru	Human	457
	143SAL_CB7317AA_AS	SRR7511777	United Kingdom	Food	457
	035SAL_EA7781AA_AS	SRR1966320	United Kingdom	Human	457
	082SAL_TA0251AA_AS	SRR5585217	United Kingdom	Human	457
	128SAL_BB5466AA_AS	SRR7310351	United Kingdom	Human	457
	129SAL_BB4543AA_AS	SRR7292983	United Kingdom	Human	457
	188SAL_KB4034AA_AS	SRR8717070	United Kingdom	Human	457
	080SAL_KA8267AA_AS	SRR3322128	United Kingdom	Human	457
	137SAL_BB9824AA_AS	SRR7417331	United Kingdom	Human	457
	038SAL_EA7681AA_AS	SRR1966630	United Kingdom	Human	2587
	100SAL_TA0453AA_AS	SRR5585334	United Kingdom	Human	2587
	047SAL_EA8105AA_AS	SRR1965267	United Kingdom	Human	2613
	106SAL_XA6380AA_AS	ERR2210533	Poland	Human	2613
Clade 3	064SAL_IA5620AA_AS	SRR2878509	Vietnam	Wild Animal	2247
	066SAL_FA5013AA_AS	SRR1238787	United States	Feed	2247
	068SAL_FA3965AA_AS	SRR1481673	United States	Human	2247
	SAL_LA2373AA_AS	SRR3571353	United States	Livestock	2247
	077SAL_LA5103AA_AS	SRR1686556	United States	Environment	2247
	SAL_WB7647AA_AS	ERR4400532	Ireland	Poultry	2247
	SAL_GB9940AA_AS	SRR7554917	NA	Livestock	2247
	102SAL_ZA6214AA_AS	SRR6904586	United States	Livestock	2247
	SAL_QA7237AA_AS	SRR5278804	United States	Wild Animal	2247
	071SAL_RA9682AA_AS	SRR5387514	United States	Wild animal	2247
	072SAL_QA7239AA_AS	SRR5278806	United States	Wild animal	2247
Clade 4	049SAL_EA1703AA_AS	SRR1965707	United Kingdom	Human	2375
	152SAL_IB7213AA_AS	SRR8503768	United Kingdom	Human	1941
	153SAL_IB3162AA_AS	SRR8466412	United Kingdom	Human	1941
	009SAL_BA4169AA_AS	SRR1970217	United Kingdom	Human	1941
	031SAL_IA9173AA_AS	SRR1965907	United Kingdom	Food	1941
	032SAL_EA7943AA_AS	SRR1965834	United Kingdom	Human	1941
	196SAL_SB8381AA_AS	ERR3581790	Germany	Food	1941
	197SAL_SB8076AA_AS	ERR3581485	Germany	Food	1941
	198SAL_SB8066AA_AS	ERR3581475	Germany	Food	1941
	195SAL_RB4575AA_AS	SRR10165273	United States	Livestock	1941
	SAL_HC5367AA_AS	ERR4451242	South Africa	Food	1941
	SAL_HC5369AA_AS	ERR4451240	South Africa	Food	1941
	033SAL_EA7829AA_AS	SRR1966141	United Kingdom	Human	1941
	052SAL_JA4189AA_AS	SRR1644067	United Kingdom	Human	1941
	SAL_VA0592AA_AS	ERR3482100	Ireland	Food	1941
	SAL_ZB4203AA_AS	ERR4303362	Ireland	Livestock	1941
	191SAL_SB8982AA_AS	SRR10294384	United Kingdom	Human	1941
	SAL_JC4027AA_AS	SRR12541492	United Kingdom	Human	1941
	192SAL_SB8917AA_AS	SRR10285485	United Kingdom	Human	1941
	193SAL_SB8914AA_AS	SRR10285475	United Kingdom	Human	1941
	201SAL_AC6792AA_AS	SRR10996894	United Kingdom	Human	1941
	202SAL_BC1831AA_AS	SRR11114582	United Kingdom	Human	1941
	L23	SRR18246563	China	Feed	1941
	046SAL_EA8142AA_AS	SRR1965148	United Kingdom	Human	1941
	003SAL_EA5889AA_AS	SRR1970273	United Kingdom	ND	1941
	L9	SRR18246538	China	water	1941
	069SAL_BA3287AA_AS	SRR1272770	Vietnam	Aquatic	1941
	110SAL_TA1435AA_AS	SRR5631585	United Kingdom	Human	3986
	SAL_DC0043AA_AS	SRR11272224	Chile	Environment	1941
	SAL_DC0047AA_AS	SRR11272228	Chile	Environment	1941
Clade 5	081SAL_TA0314AA_AS	SRR5585318	United Kingdom	Human	543
	091SAL_TA2070AA_AS	SRR5633381	United Kingdom	Human	543
	098SAL_TA1478AA_AS	SRR5631631	United Kingdom	Human	543
	171SAL_KB1489AA_AS	SRR8674604	United Kingdom	Human	543
	177SAL_JB9192AA_AS	SRR8645733	United Kingdom	Human	543
	180SAL_JB1764AA_AS	SRR8552155	United Kingdom	Human	543
	119SAL_AB6119AA_AS	SRR7108932	United Kingdom	Human	543
	164SAL_EB0774AA_AS	SRR7842427	United Kingdom	Human	543
	147SAL_CB5523AA_AS	SRR7480647	United Kingdom	Human	543
	053SAL_JA4181AA_AS	SRR1645939	United Kingdom	Human	543
	118SAL_AB6204AA_AS	SRR7108925	United Kingdom	Human	543
	124SAL_BB6675AA_AS	SRR7350593	United Kingdom	Human	543
	173SAL_KB0560AA_AS	SRR8658190	United Kingdom	Human	543
	127SAL_BB5527AA_AS	SRR7310581	United Kingdom	Human	543
	170SAL_DB0188AA_AS	SRR7538773	United Kingdom	Human	543
	015SAL_EA6743AA_AS	SRR1968757	United Kingdom	Food	543
	044SAL_EA8279AA_AS	SRR1963228	United Kingdom	Food	543
	007SAL_EA5920AA_AS	SRR1970249	United Kingdom	Food	543
	057SAL_EA8615AA_AS	SRR1958457	United Kingdom	Food	543
	059SAL_EA8426AA_AS	SRR1960093	United Kingdom	Food	543
	019SAL_EA6418AA_AS	SRR1969541	United Kingdom	Food	543
	042SAL_EA8294AA_AS	SRR1963088	United Kingdom	Food	543
	013SAL_EA7063AA_AS	SRR1968260	United Kingdom	Food	543
	162SAL_EB3334AA_AS	SRR7873955	United Kingdom	Human	543
	006SAL_IA7568AA_AS	SRR1970236	United Kingdom	Food	543
	045SAL_EA8256AA_AS	SRR1963290	United Kingdom	Food	543
	025SAL_EA7524AA_AS	SRR1967126	United Kingdom	Food	543
	037SAL_EA7723AA_AS	SRR1966526	United Kingdom	Food	543
	012SAL_BA3475AA_AS	SRR1968611	United Kingdom	Food	543
	145SAL_CB6165AA_AS	SRR7501142	United Kingdom	Food	543
	024SAL_EA7537AA_AS	SRR1967082	United Kingdom	Food	543
	016SAL_EA6626AA_AS	SRR1969101	United Kingdom	Food	543
	021SAL_EA7628AA_AS	SRR1966760	United Kingdom	Food	543
	172SAL_KB0632AA_AS	SRR8661010	United Kingdom	Human	543
	187SAL_KB6118AA_AS	SRR8738273	United Kingdom	Food	543
	058SAL_EA8477AA_AS	SRR1959419	United Kingdom	Food	543
	050SAL_BA5924AA_AS	SRR1960190	United Kingdom	Food	543
	041SAL_EA8335AA_AS	SRR1960432	United Kingdom	Food	543
	060SAL_BA3040AA_AS	SRR1959253	United Kingdom	Food	543
	034SAL_EA7813AA_AS	SRR1966209	United Kingdom	Human	543
	148SAL_CB5269AA_AS	SRR7475493	United Kingdom	Human	543
	154SAL_IB1801AA_AS	SRR8441117	United Kingdom	Human	543
	L24	SRR18246562	China	Feed	543
	190SAL_KB2777AA_AS	SRR8703049	United Kingdom	Human	543
	SAL_FA4734AA_AS	SRR1264939	China	Aquatic Animal	543
	SAL_OB3995AA_AS	ERR4338962	China	Human	543
	130SAL_BB3372AA_AS	SRR7284439	United Kingdom	Human	543
	008SAL_EA6093AA_AS	SRR1970016	United Kingdom	Human	543
	014SAL_EA7060AA_AS	SRR1968274	United Kingdom	Human	543
	043SAL_EA8280AA_AS	SRR1963231	United Kingdom	Human	543
	101SAL_TA1446AA_AS	SRR5631598	United Kingdom	Human	543
	136SAL_CB1758AA_AS	SRR7451130	United Kingdom	Human	543
	018SAL_EA6510AA_AS	SRR1969417	United Kingdom	Human	543
	114SAL_BB0226AA_AS	SRR7216056	United Kingdom	Human	543
	120SAL_AB5958AA_AS	SRR7095400	United Kingdom	Human	543
	126SAL_BB5550AA_AS	SRR7310604	United Kingdom	Human	543
	161SAL_EB5210AA_AS	SRR7890445	United Kingdom	Human	543
	178SAL_JB8936AA_AS	SRR8638892	United Kingdom	Human	543
	184SAL_MB9456AA_AS	SRR9307559	United Kingdom	Human	543
	186SAL_MB7164AA_AS	SRR9261291	United Kingdom	Human	543
	133SAL_CB2462AA_AS	SRR7458013	United Kingdom	Human	543
	175SAL_JB9525AA_AS	SRR8648232	United Kingdom	Human	543
	112SAL_BB1994AA_AS	SRR7251540	United Kingdom	Human	543
	194SAL_RB9641AA_AS	SRR10222084	United Kingdom	Human	543
	121SAL_BB6969AA_AS	SRR7350863	United Kingdom	Human	543
	149SAL_CB5022AA_AS	SRR7474641	United Kingdom	Human	543
	094SAL_TA1797AA_AS	SRR5632855	United Kingdom	Human	543
	146SAL_CB5680AA_AS	SRR7495498	United Kingdom	Human	543
	L3	SRR18246571	China	Feed	543
	030SAL_EA7238AA_AS	SRR1967947	United Kingdom	Human	543
	139SAL_BB8110AA_AS	SRR7401735	United Kingdom	Human	543
	183SAL_NB0002AA_AS	SRR9323000	United Kingdom	Human	543
	185SAL_MB7227AA_AS	SRR9261360	United Kingdom	Human	543
	125SAL_BB6571AA_AS	SRR7349315	United Kingdom	Human	543
	174SAL_JB9541AA_AS	SRR8648263	United Kingdom	Human	543
	L20	SRR18246566	China	Human	543
	158SAL_FB7769AA_AS	SRR8189503	China	Human	543
	SAL_OB3992AA_AS	ERR4338498	China	Human	543
	SAL_OB3996AA_AS	ERR4338700	China	Human	543
	SAL_OB3994AA_AS	ERR4338817	China	Human	543
	L42	SRR18246542	China	Human	543
	L43	SRR18246541	China	Human	543
	SAL_OB3997AA_AS	ERR4338915	China	Human	543
	L12	SRR18246523	China	Human	543
	L16	SRR18246570	China	Human	543
	L11	SRR18246527	China	Human	543
	L19	SRR18246567	China	Human	543
	L18	SRR18246568	China	Human	543
	L17	SRR18246569	China	Human	543
	L14	SRR18246521	China	Human	543
	L13	SRR18246522	China	Human	543
	L15	SRR18246520	China	Human	543
	L25	SRR18246561	China	Human	543
	L33	SRR18246552	China	Food	543
	L41	SRR18246543	China	Food	543
	151SAL_FB7756AA_AS	SRR8189516	China	Human	543
	L31	SRR18246554	China	Aquatic	543
	L29	SRR18246556	China	Aquatic	543
	L32	SRR18246553	China	Aquatic	543
	L30	SRR18246555	China	Aquatic	543
	L38	SRR18246546	China	Human	543
	181SAL_OB2894AA_AS	SRR9719534	United Kingdom	Human	543
	L27	SRR18246558	China	Livestock	543
	L35	SRR18246550	China	Human	543
	L47	SRR18246536	China	Human	543
	L48	SRR18246535	China	Human	543
	L49	SRR18246534	China	Human	543
	157SAL_FB7810AA_AS	SRR8189466	China	Human	543
	L40	SRR18246544	China	Food	543
	L26	SRR18246559	China	Human	543
	L28	SRR18246557	China	Aquatic	543
	L46	SRR18246537	China	Human	543
	L21	SRR18246565	China	Human	543
	L37	SRR18246547	China	Human	543
	1124	SRR18246524	China	Environment	543
	1121	SRR18246525	China	Livestock	543
	lin-10	SRR18246531	China	Livestock	543
	L44	SRR18246540	China	Human	543
	18B003	SRR18246530	China	Human	543
	L39	SRR18246545	China	Human	543
	1111	SRR18246528	China	Livestock	543
	1117-2	SRR18246526	China	Livestock	543
	dao-3	SRR18246533	China	Livestock	543
	dao-9	SRR18246532	China	Livestock	543
	1107	SRR18246529	China	Livestock	543
	L34	SRR18246551	China	Human	543
	L22	SRR18246564	China	Aquatic	-
	159SAL_FB7682AA_AS	SRR8189590	China	Human	543
	SAL_FA4911AA_AS	SRR1258648	China	Aquatic Animal	543
