# Supplementary material for: A nontyphoidal Salmonella serovar domestication accompanying enhanced niche adaptation
Source: EMBO Mol Med. 2022 Sep 29;14(11):e16366. doi: 10.15252/emmm.202216366 (PMC9641423; doi:10.15252/emmm.202216366)
Supplement: Supplementary file 9 — Source Data for Figure 2 [file EMMM-14-e16366-s011.xlsx]

## Sheet: Sheet1
Source data for Figure 2
											Aminoglycoside														Trimethoprim			Sulphonamide			Tetracycline				Beta-lactam					PHENICOL			Macrolide			Quinolone			Lincosamide
	Name	Clade in Figure 1B	Clade in figure 2B	Isolation country	Province/municipality in China	Isolation year	Source	Details	Species	ST	aac(6')-Iaa_1	aac(6')-Il_1	aac(3)-Id_1	aac(3)-IId_1	aac(3)-VIa_2	aph(3')-Ia_1	aph(3'')-Ib_5	aph(6)-Id_1	aadA1_3	aadA2_1、aadA2_2	aadA7_1	aadA14_1	aadA22_1	ant(3'')-Ia_1	dfrA12_8	dfrA1	dfrA14_5	sul1_5	sul2_2	sul3_2	tet(A)_6	tet(B)_2	tet(M)_8	tet(X)_1	blaTEM-33	blaTEM-116_1	blaTEM-1A	blaTEM-1B_1	blaCMY-2_1	catA1	cmlA1_1	floR_2	erm(42)_2	mph(A)_2	R717Q mutation	qepA1_1	qnrB19_1	qnrS1_1	lnu(G)_1
Clade 5	dao-3	5	C5-I-a	China	Jiangsu	2017	Livestock	Knives from swine slaughter house	senterica	543	1	0	0	0	0	0	0	0	0	1	0	0	0	1	1	0	0	0	1	1	1	0	1	0	0	0	0	1	0	0	1	1	0	0	0	0	0	1	0
	1107	5	C5-I-a	China	Jiangsu	2017	Livestock	Viscera of swine in slaughter house in Kunshan city	senterica	543	1	0	0	0	0	0	0	0	0	1	0	0	0	1	1	0	0	0	1	1	0	0	1	0	0	0	0	1	0	1	1	1	0	0	0	0	0	1	0
	1121	5	C5-I-a	China	Jiangsu	2017	Livestock	Intestinal mucus from swine in slaughter house in Jiangyin city	senterica	543	1	0	0	0	0	0	0	0	0	1	0	0	0	1	1	0	0	0	1	1	1	0	1	0	0	0	0	1	0	0	1	1	0	0	0	0	0	1	0
	1111	5	C5-I-a	China	Jiangsu	2017	Livestock	Intestinal mucus from swine in slaughter house in Kunshan city	senterica	543	1	0	0	0	0	0	0	0	0	1	0	0	0	1	1	0	0	0	1	1	1	0	1	0	0	0	0	1	0	1	1	1	0	0	0	0	0	1	0
	dao-9	5	C5-I-a	China	Jiangsu	2017	Livestock	Knives from swine slaughter house	senterica	543	1	0	0	0	0	0	0	0	0	1	0	0	0	1	1	0	0	0	1	1	1	0	1	0	0	0	0	1	0	0	1	1	0	0	0	0	0	1	0
	1117-2	5	C5-I-a	China	Jiangsu	2017	Livestock	Lymph node from swine in slaughter house in Kunshan city	senterica	543	1	0	0	0	0	0	0	0	0	1	0	0	0	1	1	0	0	0	1	1	1	0	1	0	1	0	0	0	0	0	1	1	0	0	0	0	0	1	0
	lin-10	5	C5-I-a	China	Jiangsu	2017	Livestock	Swine in slaughter house	senterica	543	1	0	0	0	0	0	0	0	0	1	0	0	0	1	1	0	0	0	1	1	0	0	1	0	0	0	0	1	0	0	1	1	0	0	0	0	0	1	0
	1124	5	C5-I-a	China	Jiangsu	2017	Environment	Shoes of workers in swine slaughter house in Jiangyin city	senterica	543	1	0	0	0	0	0	0	0	0	1	0	0	0	1	1	0	0	0	1	1	0	0	1	0	0	0	0	1	0	0	1	1	0	0	0	0	0	1	0
	L40	5	C5-I-a	China	Shanghai	2015	Food	Pork live from farmers' market in Yangpu District	senterica	543	1	0	0	0	0	0	0	0	0	1	0	0	0	1	1	0	0	0	1	1	1	0	1	0	0	0	0	1	0	0	1	1	0	0	0	0	0	1	0
	L34	5	C5-I-a	China	Shanghai	2015	Human	Patient; diarrhea; feces	senterica	543	1	0	0	0	0	0	0	0	0	1	0	0	0	1	1	0	0	0	1	1	1	0	1	0	0	0	0	1	0	0	1	1	0	0	0	0	0	1	0
	L39	5	C5-I-a	China	Chongqing	2015	Human	Joint fluid of a patient after surgery	senterica	543	1	0	0	0	0	0	0	0	0	1	0	0	0	1	1	0	0	0	1	1	1	0	1	0	0	0	0	1	0	0	1	1	0	0	0	0	0	1	0
	18B003	5	C5-I-a	China	Zhejiang	2018	Human	Blood from a patient in Hangzhou city	senterica	543	1	0	0	0	0	0	0	0	0	1	0	0	0	1	1	0	0	0	1	1	1	0	1	0	0	0	0	1	0	0	1	1	0	0	0	0	0	1	0
	L44	5	C5-I-a	China	Fujian	2016	Human	Blood from a diarrhea patient	senterica	543	0	1	0	0	0	0	0	0	0	1	0	0	0	1	1	0	0	0	1	1	1	0	1	0	0	0	0	1	0	0	1	1	0	0	0	0	0	1	0
	157SAL_FB7810AA_AS	5	C5-I-a	China	Taiwan	2017	Human	NA	senterica	543	1	0	0	0	0	0	0	0	0	0	0	0	0	0	0	0	0	0	0	0	0	0	0	0	0	0	0	0	0	0	0	0	0	0	0	0	0	0	0
	L37	5	C5-I-a	China	Fujian	2015	Human	Patient; diarrhea; feces	senterica	543	1	0	0	0	0	0	0	0	0	1	0	0	0	1	1	0	0	0	1	1	1	0	1	0	0	0	0	1	0	0	1	1	0	0	0	0	0	1	0
	L49	5	C5-I-a	China	Shanghai	2018	Human	patient; food poisoning (take-out food); feces	senterica	543	0	1	0	0	0	0	0	0	0	0	0	0	0	0	0	0	0	0	0	0	0	0	0	0	0	0	0	0	0	0	0	0	0	0	0	0	0	0	0
	L47	5	C5-I-a	China	Shanghai	2018	Human	patient; food poisoning (take-out food); feces	senterica	543	0	1	0	0	0	0	0	0	0	0	0	0	0	0	0	0	0	0	0	0	0	0	0	0	0	0	0	0	0	0	0	0	0	0	0	0	0	0	0
	L48	5	C5-I-a	China	Shanghai	2018	Human	patient; food poisoning (take-out food); feces	senterica	543	0	1	0	0	0	0	0	0	0	0	0	0	0	0	0	0	0	0	0	0	0	0	0	0	0	0	0	0	0	0	0	0	0	0	0	0	0	0	0
	L35	5	C5-I-a	China	Shanghai	2015	Human	Patient; diarrhea; feces	senterica	543	1	0	0	0	0	0	0	0	0	1	0	0	0	1	1	0	0	0	1	1	0	0	0	0	0	0	0	1	0	0	1	1	0	0	0	0	0	1	0
	L46	5	C5-I-a	China	Guangxi	2014	Human	Physical examination; feces	senterica	543	0	1	0	0	0	0	0	0	0	0	0	0	0	0	0	0	0	0	0	0	0	0	0	0	0	0	0	0	0	0	0	0	0	0	0	0	0	0	0
	181SAL_OB2894AA_AS	5	C5-I-a	United Kingdom	NA	2019	Human	NA	senterica	543	1	0	0	0	0	0	0	0	0	1	0	0	0	1	1	0	0	0	1	1	0	0	0	0	0	0	0	0	0	0	1	1	0	0	0	0	0	0	0
	159SAL_FB7682AA_AS	5	C5-I-a	China	Taiwan	2017	Human	NA	senterica	543	1	0	0	0	0	0	0	0	0	1	0	0	0	1	1	0	0	0	1	1	0	0	1	0	0	0	0	1	0	0	1	1	0	0	0	0	1	0	0
	L26	5	C5-I-a	China	Shanghai	2014	Human	Patient; diarrhea; feces	senterica	543	1	0	0	0	0	0	0	0	0	0	0	0	0	0	0	0	0	0	0	0	0	0	0	0	0	0	0	0	0	0	0	0	0	0	0	0	0	0	0
	L27	5	C5-I-a	China	Shanghai	2014	Livestock	Swine; diarrhea;feces	senterica	543	1	0	0	0	0	0	0	0	0	1	0	0	0	1	1	0	0	0	1	1	1	0	1	0	0	0	0	1	0	0	1	1	0	0	0	0	0	1	0
	L21	5	C5-I-a	China	Shanghai	2013	Human	Patient; diarrhea; feces	senterica	543	1	0	0	0	0	0	0	0	0	1	0	0	0	0	1	0	0	1	1	0	1	0	0	0	0	0	0	0	1	0	0	1	0	1	0	1	0	1	0
	L22	5	C5-I-a	China	Shanghai	2013	Aquatic	Anal swab from AmydaSincnsis in aquaculture market	senterica	-	1	0	0	0	0	0	0	0	0	1	0	0	0	1	1	0	0	0	1	1	1	0	1	0	0	0	0	1	0	0	1	1	0	0	0	0	0	1	0
	L31	5	C5-I-a	China	Shanghai	2014	Aquatic	Body surface of AmydaSincnsis in aquaculture market	senterica	543	1	0	0	0	0	0	0	0	0	1	0	0	0	1	1	0	0	0	1	1	1	0	1	0	0	0	0	1	0	0	1	1	0	0	0	0	0	1	0
	L29	5	C5-I-a	China	Shanghai	2014	Aquatic	Body surface of AmydaSincnsis in aquaculture market	senterica	543	1	0	0	0	0	0	0	0	0	1	0	0	0	1	1	0	0	0	1	1	1	0	1	0	0	0	0	1	0	0	1	1	0	0	0	0	0	1	0
	L32	5	C5-I-a	China	Shanghai	2014	Aquatic	Anal swab from AmydaSincnsis in aquaculture market	senterica	543	1	0	0	0	0	0	0	0	0	1	0	0	0	1	1	0	0	0	1	1	1	0	1	0	0	0	0	1	0	0	1	1	0	0	0	0	0	1	0
	L28	5	C5-I-a	China	Shanghai	2014	Aquatic	Muricidae in aquaculture market	senterica	543	1	0	0	0	0	0	0	0	0	1	0	0	0	1	1	0	0	0	1	1	1	0	1	0	0	0	0	1	0	0	1	1	0	0	0	0	0	1	0
	L30	5	C5-I-a	China	Shanghai	2014	Aquatic	Body surface of AmydaSincnsis in aquaculture market	senterica	543	1	0	0	0	0	0	0	0	0	1	0	0	0	1	1	0	0	0	1	1	1	0	1	0	0	0	0	1	0	0	1	1	0	0	0	0	0	1	0
	L38	5	C5-I-a	China	Shanghai	2015	Human	Patient; diarrhea; feces	senterica	543	1	0	0	0	0	0	0	0	0	1	0	0	0	1	1	0	0	0	1	1	1	0	1	0	0	0	0	1	0	0	1	1	0	0	0	0	0	0	0
	L41	5	C5-I-a	China	Shanghai	2015	Food	Pork liver from the supermarket	senterica	543	1	0	0	0	0	0	0	0	0	0	0	0	0	1	1	0	0	0	1	1	0	0	1	0	0	0	0	1	0	0	1	1	0	0	0	0	0	1	0
	151SAL_FB7756AA_AS	5	C5-I-a	China	Taiwan	2017	Human	NA	senterica	543	1	0	0	0	0	0	0	0	0	1	0	0	0	1	1	0	0	0	1	1	1	0	1	0	0	0	0	1	0	0	1	1	0	0	0	0	1	0	0
	L33	5	C5-I-a	China	Shanghai	2014	Food	Fresh beef from farmers' market	senterica	543	1	0	0	0	0	0	0	0	0	0	0	0	0	0	0	0	0	0	0	0	0	0	0	0	0	0	0	0	0	0	0	0	0	0	0	0	0	0	0
	L25	5	C5-I-a	China	Shanghai	2014	Human	Patient; diarrhea; feces	senterica	543	1	0	0	0	0	0	0	0	0	0	0	0	0	0	0	0	0	0	0	0	0	0	0	0	0	0	0	0	0	0	0	0	0	0	0	0	0	0	0
	SAL_FA4911AA_AS	5	C5-I-a	China	Taiwan	2013	Aquatic Animal	NA	senterica	543	1	0	0	0	0	0	0	0	0	1	0	0	0	1	1	0	0	0	1	1	1	0	1	0	0	0	0	1	0	0	1	1	0	0	0	0	0	1	0
	L17	5	C5-I-b	China	Shanghai	2013	Human	Patient; Foodpoisoning; feces	senterica	543	1	0	0	0	0	0	1	1	0	0	0	0	0	0	0	0	0	0	1	0	1	0	0	0	0	1	0	0	0	0	0	1	0	0	0	0	0	0	0
	L14	5	C5-I-b	China	Shanghai	2013	Human	Patient; Foodpoisoning; feces	senterica	543	1	0	0	0	0	0	1	1	0	0	0	0	0	0	0	0	0	0	1	0	1	0	0	0	0	0	0	0	0	0	0	1	0	0	0	0	0	0	0
	L19	5	C5-I-b	China	Shanghai	2013	Human	Patient; Foodpoisoning; feces	senterica	543	1	0	0	0	0	0	1	1	0	0	0	0	0	0	0	0	0	0	1	0	1	0	0	0	0	0	0	0	0	0	0	1	0	0	0	0	0	0	0
	L12	5	C5-I-b	China	Shanghai	2013	Human	Patient; Foodpoisoning; feces	senterica	543	1	0	0	0	0	0	1	1	0	0	0	0	0	0	0	0	0	0	1	0	1	0	0	0	0	0	0	0	0	0	0	1	0	0	0	0	0	0	0
	L18	5	C5-I-b	China	Shanghai	2013	Human	Patient; Foodpoisoning; feces	senterica	543	1	0	0	0	0	0	1	1	0	0	0	0	0	0	0	0	0	0	1	0	1	0	0	0	0	0	0	0	0	0	0	1	0	0	0	0	0	0	0
	L16	5	C5-I-b	China	Shanghai	2013	Human	Patient; Foodpoisoning; feces	senterica	543	1	0	0	0	0	0	1	1	0	0	0	0	0	0	0	0	0	0	1	0	1	0	0	0	0	1	0	0	0	0	0	1	0	0	0	0	0	0	0
	L15	5	C5-I-b	China	Shanghai	2013	Human	Patient; Foodpoisoning; feces	senterica	543	1	0	0	0	0	0	1	1	0	0	0	0	0	0	0	0	0	0	1	0	1	0	0	0	0	0	0	0	0	0	0	1	0	0	0	0	0	0	0
	L11	5	C5-I-b	China	Shanghai	2013	Human	Patient; Foodpoisoning; feces	senterica	543	1	0	0	0	0	0	1	1	0	0	0	0	0	0	0	0	0	0	1	0	1	0	0	0	0	0	0	0	0	0	0	1	0	0	0	0	0	0	0
	L13	5	C5-I-b	China	Shanghai	2013	Human	Patient; Foodpoisoning; feces	senterica	543	1	0	0	0	0	0	1	1	0	0	0	0	0	0	0	0	0	0	1	0	1	0	0	0	0	0	0	0	0	0	0	1	0	0	0	0	0	0	0
	SAL_OB3997AA_AS	5	C5-I-b	China	Taiwan	2008	Human	NA	senterica	543	1	0	0	0	0	0	1	1	0	0	0	0	0	0	0	0	0	0	1	0	1	0	0	0	0	0	0	0	0	0	0	1	0	0	0	0	0	0	0
	L43	5	C5-I-b	China	Shanghai	2016	Human	Patient; Bloodstream infection/pulmonary malignant tumor; Blood	senterica	543	0	1	0	1	0	0	0	0	0	1	0	0	1	0	1	0	0	0	1	0	1	0	0	0	0	0	0	0	1	0	0	1	0	1	0	0	0	1	0
	L42	5	C5-I-b	China	Shanghai	2016	Human	Patient; Bloodstream infection; Blood	senterica	543	1	0	0	1	0	0	0	0	0	1	0	0	1	0	1	0	0	0	1	0	1	0	0	0	0	0	0	0	1	0	0	1	0	1	0	0	0	1	0
	SAL_OB3996AA_AS	5	C5-I-b	China	Taiwan	2007	Human	NA	senterica	543	1	0	0	0	0	0	0	0	0	0	0	0	0	0	0	0	0	0	0	0	0	0	0	0	0	0	0	0	0	0	0	0	0	0	0	0	0	0	0
	SAL_OB3994AA_AS	5	C5-I-b	China	Taiwan	2008	Human	NA	senterica	543	1	0	0	0	0	0	0	0	0	0	0	0	0	0	0	0	0	0	0	0	0	0	0	0	0	0	0	0	0	0	0	0	0	0	0	0	0	0	0
	SAL_OB3992AA_AS	5	C5-I-b	China	Taiwan	2008	Human	NA	senterica	543	1	0	0	0	0	0	0	0	0	0	0	0	0	0	0	0	0	0	0	0	0	0	0	0	0	0	0	0	0	0	0	0	0	0	0	0	0	0	0
	SAL_FA4734AA_AS	5	C5-I-b	China	Taiwan	2013	Aquatic Animal	NA	senterica	543	1	0	0	0	0	0	0	0	0	0	0	0	0	0	0	0	0	0	0	0	0	0	0	0	0	0	0	0	0	0	0	0	0	0	0	0	0	0	0
	158SAL_FB7769AA_AS	5	C5-I-b	China	Taiwan	2017	Human	NA	senterica	543	1	0	0	0	0	0	0	0	0	0	0	0	0	0	0	0	0	0	0	0	0	0	0	0	0	0	0	0	0	0	0	0	0	0	0	0	0	0	0
	SAL_OB3995AA_AS	5	C5-I-b	China	Taiwan	2004	Human	NA	senterica	543	1	0	0	0	0	0	0	0	0	0	0	0	0	0	0	0	0	0	0	0	0	0	0	0	0	0	0	0	0	0	0	0	0	0	0	0	0	0	0
	L20	5	C5-I-b	China	Shanghai	2013	Human	Patient; diarrhea; feces	senterica	543	1	0	0	0	0	0	0	0	0	0	0	0	0	0	0	0	0	0	0	0	0	0	0	0	0	0	0	0	0	0	0	0	0	0	0	0	0	0	0
	148SAL_CB5269AA_AS	5	C5-I-c	United Kingdom	NA	2016	Human	NA	senterica	543	1	0	0	0	0	0	1	1	0	1	0	0	0	0	1	0	0	1	1	0	1	0	0	0	0	0	0	1	0	0	0	0	0	0	0	0	1	0	0
	121SAL_BB6969AA_AS	5	C5-I-c	United Kingdom	NA	2015	Human	NA	senterica	543	1	0	0	0	0	0	1	1	0	1	0	0	0	0	1	0	0	1	1	0	1	0	0	0	0	0	0	1	0	0	0	0	0	0	0	0	1	0	0
	149SAL_CB5022AA_AS	5	C5-I-c	United Kingdom	NA	2013	Human	NA	senterica	543	1	0	0	0	0	0	0	0	0	1	0	0	0	0	1	0	0	1	0	0	1	0	0	0	0	0	0	1	0	0	0	0	0	0	0	0	0	0	0
	114SAL_BB0226AA_AS	5	C5-I-c	United Kingdom	NA	2013	Human	NA	senterica	543	1	0	0	0	0	0	1	1	0	1	0	0	0	0	1	0	0	1	1	0	1	0	0	0	0	0	0	1	0	0	0	0	0	0	0	0	1	0	0
	194SAL_RB9641AA_AS	5	C5-I-c	United Kingdom	NA	2019	Human	NA	senterica	543	1	0	0	0	0	0	0	0	0	1	0	0	0	0	1	0	0	1	0	0	0	0	0	0	0	0	0	0	0	0	0	0	0	0	0	0	1	0	0
	154SAL_IB1801AA_AS	5	C5-I-c	United Kingdom	NA	2018	Human	NA	senterica	543	1	0	0	0	0	0	0	0	0	1	0	0	0	0	1	0	0	1	0	0	1	0	0	0	0	0	0	1	0	0	0	0	0	0	0	0	1	0	0
	136SAL_CB1758AA_AS	5	C5-I-c	United Kingdom	NA	2015	Human	NA	senterica	543	1	0	0	0	0	0	0	0	0	0	0	0	0	0	0	0	0	0	0	0	0	0	0	0	0	0	0	0	0	0	0	0	0	0	0	0	0	0	0
	112SAL_BB1994AA_AS	5	C5-I-c	United Kingdom	NA	2014	Human	NA	senterica	543	1	0	0	0	0	0	0	0	0	0	0	0	0	0	0	0	0	0	0	0	0	0	0	0	0	0	0	0	0	0	0	0	0	0	0	0	0	0	0
	018SAL_EA6510AA_AS	5	C5-I-c	United Kingdom	NA	2014	Human	NA	senterica	543	1	0	0	0	0	0	0	0	0	0	0	0	0	0	0	0	0	0	0	0	0	0	0	0	0	0	0	0	0	0	0	0	0	0	0	0	0	0	0
	034SAL_EA7813AA_AS	5	C5-I-c	United Kingdom	NA	2010	Human	NA	senterica	543	1	0	0	0	0	0	0	0	0	0	0	0	0	0	0	0	0	0	0	0	0	0	0	0	0	0	0	0	0	0	0	0	0	0	0	0	0	0	0
	174SAL_JB9541AA_AS	5	C5-I-c	United Kingdom	NA	2013	Human	NA	senterica	543	1	0	0	0	0	0	0	0	0	0	0	0	0	0	0	0	0	0	0	0	0	0	0	0	0	0	0	0	0	0	0	0	0	0	0	0	0	0	0
	130SAL_BB3372AA_AS	5	C5-I-c	United Kingdom	NA	2016	Human	NA	senterica	543	1	0	0	0	0	0	0	0	0	0	0	0	0	0	0	0	0	0	0	0	0	0	0	0	0	0	0	0	0	0	0	0	0	0	0	0	0	0	0
	L24	5	C5-I-c	China	Shanghai	2013	Feed	Rapeseed dregs imported from Pakistan	senterica	543	1	0	0	0	0	0	0	0	0	0	0	0	0	0	0	0	0	0	0	0	0	0	0	0	0	0	0	0	0	0	0	0	0	0	0	0	0	0	0
	043SAL_EA8280AA_AS	5	C5-I-c	United Kingdom	NA	2014	Human	NA	senterica	543	1	0	0	0	0	0	0	0	0	0	0	0	0	0	0	0	0	0	0	0	0	0	0	0	0	0	0	0	0	0	0	0	0	0	0	0	0	0	0
	014SAL_EA7060AA_AS	5	C5-I-c	United Kingdom	NA	2015	Human	NA	senterica	543	1	0	0	0	0	0	0	0	0	0	0	0	0	0	0	0	0	0	0	0	0	0	0	0	0	0	0	0	0	0	0	0	0	0	0	0	0	0	0
	008SAL_EA6093AA_AS	5	C5-I-c	United Kingdom	NA	2015	Human	NA	senterica	543	1	0	0	0	0	0	0	0	0	0	0	0	0	0	0	0	0	0	0	0	0	0	0	0	0	0	0	0	0	0	0	0	0	0	0	0	0	0	0
	101SAL_TA1446AA_AS	5	C5-I-c	United Kingdom	NA	2011	Human	NA	senterica	543	1	0	0	0	0	0	0	0	0	0	0	0	0	0	0	0	0	0	0	0	0	0	0	0	0	0	0	0	0	0	0	0	0	0	0	0	0	0	0
	125SAL_BB6571AA_AS	5	C5-I-c	United Kingdom	NA	2010	Human	NA	senterica	543	1	0	1	0	0	1	1	1	0	0	1	0	0	0	0	0	0	1	0	0	1	0	0	0	0	0	0	1	0	0	0	0	0	0	0	0	0	0	0
	190SAL_KB2777AA_AS	5	C5-I-c	United Kingdom	NA	2016	Human	NA	senterica	543	1	0	0	0	0	0	0	0	0	0	0	0	0	0	0	0	0	0	0	0	0	0	0	0	0	0	0	0	0	0	0	0	0	0	0	0	0	0	0
	147SAL_CB5523AA_AS	5	C5-I-c	United Kingdom	NA	2016	Human	NA	senterica	543	1	0	0	0	0	0	0	0	0	0	0	0	0	0	0	0	0	0	0	0	0	0	0	0	0	0	0	0	0	0	0	0	0	0	0	0	0	0	0
	120SAL_AB5958AA_AS	5	C5-I-c	United Kingdom	NA	2017	Human	NA	senterica	543	1	0	0	0	0	0	0	0	0	0	0	0	0	0	0	0	0	0	0	0	0	0	0	0	0	0	0	0	0	0	0	0	0	0	0	0	0	0	0
	185SAL_MB7227AA_AS	5	C5-I-c	United Kingdom	NA	2019	Human	NA	senterica	543	1	0	0	0	0	0	0	0	0	0	0	0	0	0	0	0	0	0	0	0	0	0	0	0	0	0	0	0	0	0	0	0	0	0	0	0	0	0	0
	183SAL_NB0002AA_AS	5	C5-I-c	United Kingdom	NA	2019	Human	NA	senterica	543	1	0	0	0	0	0	0	0	0	0	0	0	0	0	0	0	0	0	0	0	0	0	0	0	0	0	0	0	0	0	0	0	0	0	0	0	0	0	0
	119SAL_AB6119AA_AS	5	C5-I-c	United Kingdom	NA	2017	Human	NA	senterica	543	1	0	0	0	0	0	0	0	0	0	0	0	0	0	0	0	0	0	0	0	0	0	0	0	0	0	0	0	0	0	0	0	0	0	0	0	0	0	0
	139SAL_BB8110AA_AS	5	C5-I-c	United Kingdom	NA	2017	Human	NA	senterica	543	1	0	0	0	0	0	0	0	0	0	0	0	0	0	0	0	0	0	0	0	0	0	0	0	0	0	0	0	0	0	0	0	0	0	0	0	0	0	0
	030SAL_EA7238AA_AS	5	C5-I-c	United Kingdom	NA	2014	Human	NA	senterica	543	1	0	0	0	0	0	0	0	0	0	0	0	0	0	0	0	0	0	0	0	0	0	0	0	0	0	0	0	0	0	0	0	0	0	0	0	0	0	0
	164SAL_EB0774AA_AS	5	C5-I-c	United Kingdom	NA	2018	Human	NA	senterica	543	1	0	0	0	0	0	0	0	0	0	0	0	0	0	0	0	0	0	0	0	0	0	0	0	0	0	0	0	0	0	0	0	0	0	0	0	0	0	0
	L3	5	C5-I-c	China	Shanghai	2009	Feed	Fish meal imported from the UK and sampled in animal Farm	senterica	543	1	0	0	0	0	0	0	0	0	0	0	0	0	0	0	0	0	0	0	0	0	0	0	0	0	0	0	0	0	0	0	0	0	0	0	0	0	0	0
	146SAL_CB5680AA_AS	5	C5-I-c	United Kingdom	NA	2015	Human	NA	senterica	543	1	0	0	0	0	0	0	0	0	1	0	0	0	1	1	0	0	0	1	1	1	0	1	1	0	0	0	1	0	0	1	1	0	0	0	0	1	0	0
	133SAL_CB2462AA_AS	5	C5-I-c	United Kingdom	NA	2017	Human	NA	senterica	543	1	0	0	0	0	0	0	0	0	0	0	0	0	0	0	0	0	0	0	0	0	0	0	0	0	0	0	0	0	0	0	0	0	0	0	0	0	0	0
	094SAL_TA1797AA_AS	5	C5-I-c	United Kingdom	NA	2009	Human	NA	senterica	543	1	0	0	0	0	0	0	0	0	0	0	0	0	0	0	0	0	0	0	0	0	0	0	0	0	0	0	0	0	0	0	0	0	0	0	0	0	0	0
	050SAL_BA5924AA_AS	5	C5-II	United Kingdom	NA	2014	Food	NA	senterica	543	1	0	0	0	0	0	0	0	0	0	0	0	0	0	0	0	0	0	0	0	0	0	0	0	0	0	0	0	0	0	0	0	0	0	0	0	0	0	0
	045SAL_EA8256AA_AS	5	C5-II	United Kingdom	NA	2014	Food	NA	senterica	543	1	0	0	0	0	0	0	0	0	0	0	0	0	0	0	0	0	0	0	0	0	0	0	0	0	0	0	0	0	0	0	0	0	0	0	0	0	0	0
	059SAL_EA8426AA_AS	5	C5-II	United Kingdom	NA	2014	Food	NA	senterica	543	1	0	0	0	0	0	0	0	0	0	0	0	0	0	0	0	0	0	0	0	0	0	0	0	0	0	0	0	0	0	0	0	0	0	0	0	0	0	0
	041SAL_EA8335AA_AS	5	C5-II	United Kingdom	NA	2014	Food	NA	senterica	543	1	0	0	0	0	0	0	0	0	0	0	0	0	0	0	0	0	0	0	0	0	0	0	0	0	0	0	0	0	0	0	0	0	0	0	0	0	0	0
	012SAL_BA3475AA_AS	5	C5-II	United Kingdom	NA	2014	Food	NA	senterica	543	1	0	0	0	0	0	0	0	0	0	0	0	0	0	0	0	0	0	0	0	0	0	0	0	0	0	0	0	0	0	0	0	0	0	0	0	0	0	0
	145SAL_CB6165AA_AS	5	C5-II	United Kingdom	NA	2014	Food	NA	senterica	543	1	0	0	0	0	0	0	0	0	0	0	0	0	0	0	0	0	0	0	0	0	0	0	0	0	0	0	0	0	0	0	0	0	0	0	0	0	0	0
	060SAL_BA3040AA_AS	5	C5-II	United Kingdom	NA	2014	Food	NA	senterica	543	1	0	0	0	0	0	0	0	0	0	0	0	0	0	0	0	0	0	0	0	0	0	0	0	0	0	0	0	0	0	0	0	0	0	0	0	0	0	0
	044SAL_EA8279AA_AS	5	C5-II	United Kingdom	NA	2014	Food	NA	senterica	543	1	0	0	0	0	0	0	0	0	0	0	0	0	0	0	0	0	0	0	0	0	0	0	0	0	0	0	0	0	0	0	0	0	0	0	0	0	0	0
	042SAL_EA8294AA_AS	5	C5-II	United Kingdom	NA	2014	Food	NA	senterica	543	1	0	0	0	0	0	0	0	0	0	0	0	0	0	0	0	0	0	0	0	0	0	0	0	0	0	0	0	0	0	0	0	0	0	0	0	0	0	0
	015SAL_EA6743AA_AS	5	C5-II	United Kingdom	NA	2014	Food	NA	senterica	543	1	0	0	0	0	0	0	0	0	0	0	0	0	0	0	0	0	0	0	0	0	0	0	0	0	0	0	0	0	0	0	0	0	0	0	0	0	0	0
	021SAL_EA7628AA_AS	5	C5-II	United Kingdom	NA	2014	Food	NA	senterica	543	1	0	0	0	0	0	0	0	0	0	0	0	0	0	0	0	0	0	0	0	0	0	0	0	0	0	0	0	0	0	0	0	0	0	0	0	0	0	0
	019SAL_EA6418AA_AS	5	C5-II	United Kingdom	NA	2014	Food	NA	senterica	543	1	0	0	0	0	0	0	0	0	0	0	0	0	0	0	0	0	0	0	0	0	0	0	0	0	0	0	0	0	0	0	0	0	0	0	0	0	0	0
	058SAL_EA8477AA_AS	5	C5-II	United Kingdom	NA	2014	Food	NA	senterica	543	1	0	0	0	0	0	0	0	0	0	0	0	0	0	0	0	0	0	0	0	0	0	0	0	0	0	0	0	0	0	0	0	0	0	0	0	0	0	0
	057SAL_EA8615AA_AS	5	C5-II	United Kingdom	NA	2014	Food	NA	senterica	543	1	0	0	0	0	0	0	0	0	0	0	0	0	0	0	0	0	0	0	0	0	0	0	0	0	0	0	0	0	0	0	0	0	0	0	0	0	0	0
	037SAL_EA7723AA_AS	5	C5-II	United Kingdom	NA	2014	Food	NA	senterica	543	1	0	0	0	0	0	0	0	0	0	0	0	0	0	0	0	0	0	0	0	0	0	0	0	0	0	0	0	0	0	0	0	0	0	0	0	0	0	0
	007SAL_EA5920AA_AS	5	C5-II	United Kingdom	NA	2014	Food	NA	senterica	543	1	0	0	0	0	0	0	0	0	0	0	0	0	0	0	0	0	0	0	0	0	0	0	0	0	0	0	0	0	0	0	0	0	0	0	0	0	0	0
	187SAL_KB6118AA_AS	5	C5-II	United Kingdom	NA	2014	Food	NA	senterica	543	1	0	0	0	0	0	0	0	0	0	0	0	0	0	0	0	0	0	0	0	0	0	0	0	0	0	0	0	0	0	0	0	0	0	0	0	0	0	0
	006SAL_IA7568AA_AS	5	C5-II	United Kingdom	NA	2014	Food	NA	senterica	543	1	0	0	0	0	0	0	0	0	0	0	0	0	0	0	0	0	0	0	0	0	0	0	0	0	0	0	0	0	0	0	0	0	0	0	0	0	0	0
	025SAL_EA7524AA_AS	5	C5-II	United Kingdom	NA	2014	Food	NA	senterica	543	1	0	0	0	0	0	0	0	0	0	0	0	0	0	0	0	0	0	0	0	0	0	0	0	0	0	0	0	0	0	0	0	0	0	0	0	0	0	0
	024SAL_EA7537AA_AS	5	C5-II	United Kingdom	NA	2014	Food	NA	senterica	543	1	0	0	0	0	0	0	0	0	0	0	0	0	0	0	0	0	0	0	0	0	0	0	0	0	0	0	0	0	0	0	0	0	0	0	0	0	0	0
	162SAL_EB3334AA_AS	5	C5-II	United Kingdom	NA	2018	Human	NA	senterica	543	1	0	0	0	0	0	0	0	0	0	0	0	0	0	0	0	0	0	0	0	0	0	0	0	0	0	0	0	0	0	0	0	0	0	0	0	0	0	0
	013SAL_EA7063AA_AS	5	C5-II	United Kingdom	NA	2014	Food	NA	senterica	543	1	0	0	0	0	0	0	0	0	0	0	0	0	0	0	0	0	0	0	0	0	0	0	0	0	0	0	0	0	0	0	0	0	0	0	0	0	0	0
	016SAL_EA6626AA_AS	5	C5-II	United Kingdom	NA	2007	Food	NA	senterica	543	1	0	0	0	0	0	0	0	0	0	0	0	0	0	0	0	0	0	0	0	0	0	0	0	0	0	0	0	0	0	0	0	0	0	0	0	0	0	0
	172SAL_KB0632AA_AS	5	C5-II	United Kingdom	NA	2016	Human	NA	senterica	543	1	0	0	0	0	0	0	0	0	0	0	0	0	0	0	0	0	0	0	0	0	0	0	0	0	0	0	0	0	0	0	0	0	0	0	0	0	0	0
	170SAL_DB0188AA_AS	5	C5-II	United Kingdom	NA	2016	Human	NA	senterica	543	1	0	0	0	0	0	0	0	0	0	0	0	0	0	0	0	0	0	0	0	0	0	0	0	0	0	0	0	0	0	0	0	0	0	0	1	0	0	0
	127SAL_BB5527AA_AS	5	C5-II	United Kingdom	NA	2016	Human	NA	senterica	543	1	0	0	0	0	0	0	0	0	0	0	0	0	0	0	0	0	0	0	0	0	0	0	0	0	0	0	0	0	0	0	0	0	0	0	1	0	0	0
	173SAL_KB0560AA_AS	5	C5-II	United Kingdom	NA	2016	Human	NA	senterica	543	1	0	0	0	0	0	0	0	0	0	0	0	0	0	0	0	0	0	0	0	0	0	0	0	0	0	0	0	0	0	0	0	0	0	0	0	0	0	0
	124SAL_BB6675AA_AS	5	C5-II	United Kingdom	NA	2017	Human	NA	senterica	543	1	0	0	0	0	0	0	0	0	0	0	0	0	0	0	0	0	0	0	0	0	0	0	0	0	0	0	0	0	0	0	0	0	0	0	0	0	0	0
	177SAL_JB9192AA_AS	5	C5-II	United Kingdom	NA	2009	Human	NA	senterica	543	1	0	0	0	0	0	0	0	0	0	0	0	0	0	0	0	0	0	0	0	0	0	0	0	0	0	0	0	0	0	0	0	0	0	0	0	0	0	0
	098SAL_TA1478AA_AS	5	C5-II	United Kingdom	NA	2009	Human	NA	senterica	543	1	0	0	0	0	0	0	0	0	0	0	0	0	0	0	0	0	0	0	0	0	0	0	0	0	0	0	0	0	0	0	0	0	0	0	0	0	0	0
	126SAL_BB5550AA_AS	5	C5-II	United Kingdom	NA	2016	Human	NA	senterica	543	1	0	0	0	0	0	0	0	0	0	0	0	0	0	0	0	0	0	0	0	0	0	0	0	0	0	0	0	0	0	0	0	0	0	0	0	0	0	0
	180SAL_JB1764AA_AS	5	C5-II	United Kingdom	NA	2017	Human	NA	senterica	543	1	0	0	0	0	0	0	0	0	0	0	0	0	0	0	0	0	0	0	0	0	0	0	0	0	0	0	0	0	0	0	0	0	0	0	0	0	0	0
	171SAL_KB1489AA_AS	5	C5-II	United Kingdom	NA	2019	Human	NA	senterica	543	1	0	0	0	0	0	0	0	0	0	0	0	0	0	0	0	0	0	0	0	0	0	0	0	0	0	0	0	0	0	0	0	0	0	0	0	0	0	0
	175SAL_JB9525AA_AS	5	C5-II	United Kingdom	NA	2008	Human	NA	senterica	543	1	0	0	0	0	0	0	0	0	0	0	0	0	0	0	0	0	0	0	0	0	0	0	0	0	0	0	0	0	0	0	0	0	0	0	0	0	0	0
	091SAL_TA2070AA_AS	5	C5-II	United Kingdom	NA	2011	Human	NA	senterica	543	1	0	0	0	0	0	0	0	0	0	0	0	0	0	0	0	0	0	0	0	0	0	0	0	0	0	0	0	0	0	0	0	0	0	0	0	0	0	0
	081SAL_TA0314AA_AS	5	C5-II	United Kingdom	NA	2010	Human	NA	senterica	543	1	0	0	0	0	0	0	0	0	0	0	0	0	0	0	0	0	0	0	0	0	0	0	0	0	0	0	0	0	0	0	0	0	0	0	0	0	0	0
	186SAL_MB7164AA_AS	5	C5-II	United Kingdom	NA	2019	Human	NA	senterica	543	1	0	0	0	0	0	0	0	0	0	0	0	0	0	0	0	0	0	0	0	0	0	0	0	0	0	0	0	0	0	0	0	0	0	0	0	0	0	0
	184SAL_MB9456AA_AS	5	C5-II	United Kingdom	NA	2019	Human	NA	senterica	543	1	0	0	0	0	0	0	0	0	0	0	0	0	0	0	0	0	0	0	0	0	0	0	0	0	0	0	0	0	0	0	0	0	0	0	0	0	0	0
	161SAL_EB5210AA_AS	5	C5-II	United Kingdom	NA	2018	Human	NA	senterica	543	1	0	0	0	0	0	0	0	0	0	0	0	0	0	0	0	0	0	0	0	0	0	0	0	0	0	0	0	0	0	0	0	0	0	0	0	0	0	0
	178SAL_JB8936AA_AS	5	C5-II	United Kingdom	NA	2019	Human	NA	senterica	543	1	0	0	0	0	0	0	0	0	0	0	0	0	0	0	0	0	0	0	0	0	0	0	0	0	0	0	0	0	0	0	0	0	0	0	0	0	0	0
	118SAL_AB6204AA_AS	5	C5-II	United Kingdom	NA	2006	Human	NA	senterica	543	1	0	0	0	0	0	1	1	0	0	0	0	0	0	0	0	1	0	1	0	0	0	0	0	0	0	0	0	0	0	0	0	0	0	0	0	0	1	1
	053SAL_JA4181AA_AS	5	C5-II	United Kingdom	NA	2012	Human	NA	senterica	543	1	0	0	0	0	0	0	0	0	0	0	0	0	0	0	0	0	0	0	0	0	0	0	0	0	0	0	0	0	0	0	0	0	0	0	0	0	0	0
Clade 4	SAL_ZB4203AA_AS	4	C4	Ireland	NA	2009	Livestock	NA	senterica	1941	1	0	0	0	0	0	0	0	0	0	0	0	0	0	0	0	0	0	0	0	0	0	0	0	0	0	0	0	0	0	0	0	0	0	0	0	0	0	0
	SAL_VA0592AA_AS	4	C4	Ireland	NA	2009	Food	NA	senterica	1941	1	0	0	0	0	0	0	0	0	0	0	0	0	0	0	0	0	0	0	0	0	0	0	0	0	0	0	0	0	0	0	0	0	0	0	0	0	0	0
	052SAL_JA4189AA_AS	4	C4	United Kingdom	NA	2012	Human	NA	senterica	1941	1	0	0	0	0	0	0	0	0	0	0	0	0	0	0	0	0	0	0	0	0	0	0	0	0	0	0	0	0	0	0	0	0	0	0	0	0	0	0
	033SAL_EA7829AA_AS	4	C4	United Kingdom	NA	2012	Human	NA	senterica	1941	1	0	0	0	0	0	0	0	0	0	0	0	0	0	0	0	0	0	0	0	0	0	0	0	0	0	0	0	0	0	0	0	0	0	0	0	0	0	0
	L9	4	C4	China	Shanghai	2012	water	Raw water from Huangpu River sampled in Jujiaqiao Water Treatment Plant	senterica	1941	0	0	0	0	0	0	0	0	0	0	0	0	0	0	0	0	0	0	0	0	0	0	0	0	0	0	0	0	0	0	0	0	0	0	0	0	0	0	0
	SAL_HC5369AA_AS	4	C4	South Africa	NA	2020	Food	NA	senterica	1941	1	0	0	0	0	0	0	0	0	0	0	0	0	0	0	0	0	0	0	0	0	0	0	0	0	0	0	0	0	0	0	0	0	0	0	0	0	0	0
	SAL_HC5367AA_AS	4	C4	South Africa	NA	2020	Food	NA	senterica	1941	1	0	0	0	0	0	0	0	0	0	0	0	0	0	0	0	0	0	0	0	0	0	0	0	0	0	0	0	0	0	0	0	0	0	0	0	0	0	0
	202SAL_BC1831AA_AS	4	C4	United Kingdom	NA	2020	Human	NA	senterica	1941	1	0	0	0	0	0	0	0	0	0	0	0	0	0	0	0	0	0	0	0	0	0	0	0	0	0	0	0	0	0	0	0	0	0	0	0	0	0	0
	201SAL_AC6792AA_AS	4	C4	United Kingdom	NA	2020	Human	NA	senterica	1941	1	0	0	0	0	0	0	0	0	0	0	0	0	0	0	0	0	0	0	0	0	0	0	0	0	0	0	0	0	0	0	0	0	0	0	0	0	0	0
	SAL_JC4027AA_AS	4	C4	United Kingdom	NA	2020	Human	NA	senterica	1941	1	0	0	0	0	0	0	0	0	0	0	0	0	0	0	0	0	0	0	0	0	0	0	0	0	0	0	0	0	0	0	0	0	0	0	0	0	0	0
	192SAL_SB8917AA_AS	4	C4	United Kingdom	NA	2019	Human	NA	senterica	1941	1	0	0	0	0	0	0	0	0	0	0	0	0	0	0	0	0	0	0	0	0	0	0	0	0	0	0	0	0	0	0	0	0	0	0	0	0	0	0
	193SAL_SB8914AA_AS	4	C4	United Kingdom	NA	2019	Human	NA	senterica	1941	1	0	0	0	0	0	0	0	0	0	0	0	0	0	0	0	0	0	0	0	0	0	0	0	0	0	0	0	0	0	0	0	0	0	0	0	0	0	0
	191SAL_SB8982AA_AS	4	C4	United Kingdom	NA	2019	Human	NA	senterica	1941	1	0	0	0	0	0	0	0	0	0	0	0	0	0	0	0	0	0	0	0	0	0	0	0	0	0	0	0	0	0	0	0	0	0	0	0	0	0	0
	SAL_DC0047AA_AS	4	C4	Chile	NA	2019	Environment	NA	senterica	1941	1	0	0	0	0	0	0	0	0	0	0	0	0	0	0	0	0	0	0	0	0	0	0	0	0	0	0	0	0	0	0	0	0	0	0	0	1	0	0
	SAL_DC0043AA_AS	4	C4	Chile	NA	2019	Environment	NA	senterica	1941	1	0	0	0	0	0	0	0	0	0	0	0	0	0	0	0	0	0	0	0	0	0	0	0	0	0	0	0	0	0	0	0	0	0	0	0	1	0	0
	046SAL_EA8142AA_AS	4	C4	United Kingdom	NA	2010	Human	NA	senterica	1941	1	0	0	0	0	0	0	0	0	0	0	0	0	0	0	0	0	0	0	0	0	0	0	0	0	0	0	0	0	0	0	0	0	0	0	0	0	0	0
	110SAL_TA1435AA_AS	4	C4	United Kingdom	NA	2010	Human	NA	senterica	3986	1	0	0	0	0	0	0	0	0	0	0	0	0	0	0	0	0	0	0	0	0	0	0	0	0	0	0	0	0	0	0	0	0	0	0	0	0	0	0
	069SAL_BA3287AA_AS	4	C4	Vietnam	NA	2011	Aquatic	NA	senterica	1941	1	0	0	0	0	0	0	0	0	0	0	0	0	0	0	0	0	0	0	0	0	0	0	0	0	0	0	0	0	0	0	0	0	0	0	0	0	0	0
	L23	4	C4	China	Shanghai	2013	Feed	Bovine meat and bone meal imported from Argentina	senterica	1941	1	0	0	0	0	0	0	0	0	0	0	0	0	0	0	0	0	0	0	0	0	0	0	0	0	0	0	0	0	0	0	0	0	0	0	0	0	0	0
	003SAL_EA5889AA_AS	4	C4	United Kingdom	NA	2009	ND	NA	senterica	1941	1	0	0	0	0	0	0	0	0	0	0	0	0	0	0	0	0	0	0	0	0	0	0	0	0	0	0	0	0	0	0	0	0	0	0	0	0	0	0
	153SAL_IB3162AA_AS	4	C4	United Kingdom	NA	2019	Human	NA	senterica	1941	1	0	0	0	0	0	0	0	0	0	0	0	0	0	0	0	0	1	0	0	0	0	0	0	0	0	0	0	0	0	0	0	0	0	0	0	0	0	0
	152SAL_IB7213AA_AS	4	C4	United Kingdom	NA	2019	Human	NA	senterica	1941	1	0	0	0	0	0	0	0	0	0	0	0	0	0	0	0	0	1	0	0	0	0	0	0	0	0	0	0	0	0	0	0	0	0	0	0	0	0	0
	196SAL_SB8381AA_AS	4	C4	Germany	NA	2018	Food	NA	senterica	1941	1	0	0	0	0	0	0	0	0	0	0	0	0	0	0	0	0	0	0	0	0	0	0	0	0	0	0	0	0	0	0	0	0	0	0	0	0	0	0
	198SAL_SB8066AA_AS	4	C4	Germany	NA	2018	Food	NA	senterica	1941	1	0	0	0	0	0	0	0	0	0	0	0	0	0	0	0	0	0	0	0	0	0	0	0	0	0	0	0	0	0	0	0	0	0	0	0	0	0	0
	197SAL_SB8076AA_AS	4	C4	Germany	NA	2018	Food	NA	senterica	1941	1	0	0	0	0	0	0	0	0	0	0	0	0	0	0	0	0	0	0	0	0	0	0	0	0	0	0	0	0	0	0	0	0	0	0	0	0	0	0
	195SAL_RB4575AA_AS	4	C4	United States	NA	2019	Livestock	Swine	senterica	1941	1	0	0	0	0	0	0	0	0	0	0	0	0	0	0	0	0	0	0	0	0	0	0	0	0	0	0	0	0	0	0	0	0	0	0	0	0	0	0
	032SAL_EA7943AA_AS	4	C4	United Kingdom	NA	2006	Human	NA	senterica	1941	1	0	0	0	0	0	0	0	0	0	0	0	0	0	0	0	0	0	0	0	0	0	0	0	0	0	0	0	0	0	0	0	0	0	0	0	0	0	0
	031SAL_IA9173AA_AS	4	C4	United Kingdom	NA	2005	Food	NA	senterica	1941	1	0	0	0	0	0	0	0	0	0	0	0	0	0	0	0	0	0	0	0	0	0	0	0	0	0	0	0	0	0	0	0	0	0	0	0	0	0	0
	009SAL_BA4169AA_AS	4	C4	United Kingdom	NA	2009	Human	NA	senterica	1941	1	0	0	0	0	0	0	0	0	0	0	0	0	0	0	0	0	0	0	0	0	0	0	0	0	0	0	0	0	0	0	0	0	0	0	0	0	0	0
Clade 2	189SAL_KB3265AA_AS	2	C2	United Kingdom	NA	2015	Human	NA	senterica	457	1	0	0	0	0	0	0	0	0	0	0	0	0	0	0	0	0	0	0	0	0	0	0	0	0	0	0	0	0	0	0	0	0	0	0	0	0	0	0
	140SAL_BB7037AA_AS	2	C2	United Kingdom	NA	2015	Human	NA	senterica	457	1	0	0	0	0	0	0	0	0	0	0	0	0	0	0	0	0	0	0	0	0	0	0	0	0	0	0	0	0	0	0	0	0	0	0	0	0	0	0
	128SAL_BB5466AA_AS	2	C2	United Kingdom	NA	2015	Human	NA	senterica	457	1	0	0	0	0	0	0	0	0	0	0	0	0	0	0	0	0	0	0	0	0	0	0	0	0	0	0	0	0	0	0	0	0	0	0	0	0	0	0
	141SAL_CB9551AA_AS	2	C2	United Kingdom	NA	2017	Human	NA	senterica	457	1	0	0	0	0	0	0	0	0	0	0	0	0	0	0	0	0	0	0	0	0	0	0	0	0	0	0	0	0	0	0	0	0	0	0	0	0	0	0
	079SAL_KA8382AA_AS	2	C2	United Kingdom	NA	2015	Human	NA	senterica	457	1	0	0	0	0	0	0	0	0	0	0	0	0	0	0	0	0	0	0	0	0	0	0	0	0	0	0	0	0	0	0	0	0	0	0	0	0	0	0
	095SAL_TA1729AA_AS	2	C2	United Kingdom	NA	2011	Human	NA	senterica	457	1	0	0	0	0	0	0	0	0	0	0	0	0	0	0	0	0	0	0	0	0	0	0	0	0	0	0	0	0	0	0	0	0	0	0	0	0	0	0
	084SAL_TA0239AA_AS	2	C2	United Kingdom	NA	2011	Human	NA	senterica	457	0	0	0	0	0	0	0	0	0	0	0	0	0	0	0	0	0	0	0	0	0	0	0	0	0	0	0	0	0	0	0	0	0	0	0	0	0	0	0
	082SAL_TA0251AA_AS	2	C2	United Kingdom	NA	2011	Human	NA	senterica	457	1	0	0	0	0	0	0	0	0	0	0	0	0	0	0	0	0	0	0	0	0	0	0	0	0	0	0	0	0	0	0	0	0	0	0	0	0	0	0
	035SAL_EA7781AA_AS	2	C2	United Kingdom	NA	2010	Human	NA	senterica	457	1	0	0	0	0	0	0	0	0	0	0	0	0	0	0	0	0	0	0	0	0	0	0	0	0	0	0	0	0	0	0	0	0	0	0	0	0	0	0
	137SAL_BB9824AA_AS	2	C2	United Kingdom	NA	2017	Human	NA	senterica	457	1	0	0	0	0	0	0	0	0	0	0	0	0	0	0	0	0	0	0	0	0	0	0	0	0	0	0	0	0	0	0	0	0	0	0	0	0	0	0
	080SAL_KA8267AA_AS	2	C2	United Kingdom	NA	2015	Human	NA	senterica	457	1	0	0	0	0	0	0	0	0	0	0	0	0	0	0	0	0	0	0	0	0	0	0	0	0	0	0	0	0	0	0	0	0	0	0	0	0	0	0
	188SAL_KB4034AA_AS	2	C2	United Kingdom	NA	2015	Human	NA	senterica	457	1	0	0	0	0	0	0	0	0	0	0	0	0	0	0	0	0	0	0	0	0	0	0	0	0	0	0	0	0	0	0	0	0	0	0	0	0	0	0
	129SAL_BB4543AA_AS	2	C2	United Kingdom	NA	2007	Human	NA	senterica	457	1	0	0	0	0	0	0	0	0	0	0	0	0	0	0	0	0	0	0	0	0	0	0	0	0	0	0	0	0	0	0	0	0	0	0	0	0	0	0
	131SAL_CB2550AA_AS	2	C2	United Kingdom	NA	2016	Human	NA	senterica	457	1	0	0	0	0	0	0	0	0	0	0	0	0	0	0	0	0	0	0	0	0	0	0	0	0	0	0	0	0	0	0	0	0	0	0	0	0	0	0
	122SAL_BB6830AA_AS	2	C2	United Kingdom	NA	2016	Human	NA	senterica	457	1	0	0	0	0	0	0	0	0	0	0	0	0	0	0	0	0	0	0	0	0	0	0	0	0	0	0	0	0	0	0	0	0	0	0	0	0	0	0
	086SAL_SA9514AA_AS	2	C2	United Kingdom	NA	2010	Human	NA	senterica	457	1	0	0	0	0	0	0	0	0	0	0	0	0	0	0	0	0	0	0	0	0	0	0	0	0	0	0	0	0	0	0	0	0	0	0	0	0	0	0
	085SAL_TA0145AA_AS	2	C2	United Kingdom	NA	2010	Human	NA	senterica	457	1	0	0	0	0	0	0	0	0	0	0	0	0	0	0	0	0	0	0	0	0	0	0	0	0	0	0	0	0	0	0	0	0	0	0	0	0	0	0
	134SAL_CB2209AA_AS	2	C2	United Kingdom	NA	2013	Human	NA	senterica	457	1	0	0	0	0	0	0	0	0	0	0	0	0	0	0	0	0	0	0	0	0	0	0	0	0	0	0	0	0	0	0	0	0	0	0	0	0	0	0
	135SAL_CB1850AA_AS	2	C2	Peru	NA	1999	Human	NA	senterica	457	1	0	0	0	0	0	0	0	0	0	0	0	0	0	0	0	0	0	0	0	0	0	0	0	0	0	0	0	0	0	0	0	0	0	0	0	0	0	0
	L45	2	C2	China	Shanxi	2016	Human	Patient; diarrhea; feces	senterica	457	0	1	0	0	0	0	0	0	0	0	0	0	0	0	0	0	0	0	0	0	0	0	0	0	0	0	0	0	0	0	0	0	0	0	0	0	0	0	0
	169SAL_DB0326AA_AS	2	C2	United Kingdom	NA	2015	Food	NA	senterica	457	1	0	0	0	0	0	0	0	0	0	0	0	0	0	0	0	0	0	0	0	0	0	0	0	0	0	0	0	0	0	0	0	0	0	0	0	0	0	0
	116SAL_AB8495AA_AS	2	C2	United Kingdom	NA	2015	Human	NA	senterica	457	1	0	0	0	0	0	0	0	0	0	0	0	0	0	0	0	0	0	0	0	0	0	0	0	0	0	0	0	0	0	0	0	0	0	0	0	0	0	0
	111SAL_BB2500AA_AS	2	C2	United Kingdom	NA	2015	Human	NA	senterica	457	1	0	0	0	0	0	0	0	0	0	0	0	0	0	0	0	0	0	0	0	0	0	0	0	0	0	0	0	0	0	0	0	0	0	0	0	0	0	0
	143SAL_CB7317AA_AS	2	C2	United Kingdom	NA	2012	Food	NA	senterica	457	1	0	0	0	0	0	0	0	0	0	0	0	0	0	0	0	0	0	0	0	0	0	0	0	0	0	0	0	0	0	0	0	0	0	0	0	0	0	0
	156SAL_HB8348AA_AS	2	C2	United Kingdom	NA	2018	Human	NA	senterica	457	1	0	0	0	0	0	0	0	0	0	0	0	0	0	0	0	0	0	0	0	0	0	0	0	0	0	0	0	0	0	0	0	0	0	0	0	1	0	0
	155SAL_HB8523AA_AS	2	C2	United Kingdom	NA	2018	Human	NA	senterica	457	1	0	0	0	0	0	0	0	0	0	0	0	0	0	0	0	0	0	0	0	0	0	0	0	0	0	0	0	0	0	0	0	0	0	0	0	1	0	0
	123SAL_BB6814AA_AS	2	C2	United Kingdom	NA	2013	Human	NA	senterica	457	1	0	0	0	0	0	0	0	0	0	0	0	0	0	0	0	0	0	0	0	0	0	0	0	0	0	0	0	0	0	0	0	0	0	0	0	0	0	0
	005SAL_EA5956AA_AS	2	C2	United Kingdom	NA	2012	Human	NA	senterica	457	1	0	0	0	0	0	0	0	0	0	0	0	0	0	0	0	0	0	0	0	0	0	0	0	0	0	0	0	0	0	0	0	0	0	0	0	0	0	0
	113SAL_BB1927AA_AS	2	C2	United Kingdom	NA	2018	Human	NA	senterica	457	1	0	0	0	0	0	0	0	0	0	0	0	0	0	0	0	0	0	0	0	0	0	0	0	0	0	0	0	0	0	0	0	0	0	0	0	0	0	0
	092SAL_TA2048AA_AS	2	C2	United Kingdom	NA	2013	Human	NA	senterica	457	1	0	0	0	0	0	0	0	0	0	0	0	0	0	0	0	0	0	0	0	0	0	0	0	0	0	0	0	0	0	0	0	0	0	0	0	0	0	0
	028SAL_EA7414AA_AS	2	C2	United Kingdom	NA	2013	Human	NA	senterica	457	1	0	0	0	0	0	0	0	0	0	0	0	0	0	0	0	0	0	0	0	0	0	0	0	0	0	0	0	0	0	0	0	0	0	0	0	0	0	0
	099SAL_TA1476AA_AS	2	C2	United Kingdom	NA	2013	Human	NA	senterica	457	1	0	0	0	0	0	0	0	0	0	0	0	0	0	0	0	0	0	0	0	0	0	0	0	0	0	0	0	0	0	0	0	0	0	0	0	0	0	0
	026SAL_EA7464AA_AS	2	C2	United Kingdom	NA	2005	Human	NA	senterica	457	1	0	0	0	0	0	0	0	0	0	0	0	0	0	0	0	0	0	0	0	0	0	0	0	0	0	0	0	0	0	0	0	0	0	0	0	0	0	0
	096SAL_TA1584AA_AS	2	C2	United Kingdom	NA	2008	Human	NA	senterica	457	1	0	0	0	0	0	0	0	0	0	0	0	0	0	0	0	0	0	0	0	0	0	0	0	0	0	0	0	0	0	0	0	0	0	0	0	0	0	0
	020SAL_CA0842AA_AS	2	C2	United Kingdom	NA	2008	Human	NA	senterica	457	1	0	0	0	0	0	0	0	0	0	0	0	0	0	0	0	0	0	0	0	0	0	0	0	0	0	0	0	0	0	0	0	0	0	0	0	0	0	0
	142SAL_CB7383AA_AS	2	C2	United Kingdom	NA	2017	Human	NA	senterica	457	1	0	0	0	0	0	0	0	0	0	0	0	0	0	0	0	0	0	0	0	0	0	0	0	0	0	0	0	0	0	0	0	0	0	0	0	0	0	0
	083SAL_TA0247AA_AS	2	C2	United Kingdom	NA	2012	Human	NA	senterica	457	1	0	0	0	0	0	0	0	0	0	0	0	0	0	0	0	0	0	0	0	0	0	0	0	0	0	0	0	0	0	0	0	0	0	0	0	0	0	0
	054SAL_JA4066AA_AS	2	C2	United Kingdom	NA	2012	Human	NA	senterica	457	1	0	0	0	0	0	0	0	0	0	0	0	0	0	0	0	0	0	0	0	0	0	0	0	0	0	0	0	0	0	0	0	0	0	0	0	0	0	0
	115SAL_AB9471AA_AS	2	C2	United Kingdom	NA	2015	Human	NA	senterica	457	1	0	0	0	0	0	0	0	0	0	0	0	0	0	0	0	0	0	0	0	0	0	0	0	0	0	0	0	0	0	0	0	0	0	0	0	0	0	0
	011SAL_EA6016AA_AS	2	C2	United Kingdom	NA	2009	Human	NA	senterica	457	1	0	0	0	0	0	0	0	0	0	0	0	0	0	0	0	0	0	0	0	0	0	0	0	0	0	0	0	0	0	0	0	0	0	0	0	0	0	0
	010SAL_EA6069AA_AS	2	C2	United Kingdom	NA	2009	Human	NA	senterica	457	1	0	0	0	0	0	0	0	0	0	0	0	0	0	0	0	0	0	0	0	0	0	0	0	0	0	0	0	0	0	0	0	0	0	0	0	0	0	0
	SAL_SB7987AA_AS	2	C2	Germany	NA	2018	Wild Animal	NA	senterica	457	1	0	0	0	0	0	0	0	0	0	0	0	0	0	0	0	0	0	0	0	0	0	0	0	0	0	0	0	0	0	0	0	0	0	0	0	0	0	0
	SAL_SB7794AA_AS	2	C2	Germany	NA	2018	Wild Animal	NA	senterica	457	1	0	0	0	0	0	0	0	0	0	0	0	0	0	0	0	0	0	0	0	0	0	0	0	0	0	0	0	0	0	0	0	0	0	0	0	0	0	0
	SAL_SB6863AA_AS	2	C2	Germany	NA	2017	Wild Animal	NA	senterica	457	1	0	0	0	0	0	0	0	0	0	0	0	0	0	0	0	0	0	0	0	0	0	0	0	0	0	0	0	0	0	0	0	0	0	0	0	0	0	0
	200SAL_SB7511AA_AS	2	C2	Germany	NA	2019	Food	NA	senterica	457	1	0	0	0	0	0	1	1	0	1	0	0	0	1	0	1	0	1	1	0	0	0	0	0	0	0	0	1	0	0	1	0	0	0	0	0	1	0	0
	199SAL_SB7417AA_AS	2	C2	Germany	NA	2019	Food	NA	senterica	457	1	0	0	0	0	0	1	1	0	1	0	0	0	1	0	1	0	1	1	0	0	0	0	0	0	0	1	0	0	0	1	0	0	0	0	0	0	0	0
	132SAL_CB2735AA_AS	2	C2	United Kingdom	NA	2015	Human	NA	senterica	457	1	0	0	0	0	0	0	0	0	0	0	0	0	0	0	0	0	0	0	0	0	0	0	0	0	0	0	0	0	0	0	0	0	0	0	0	0	0	0
	117SAL_AB6206AA_AS	2	C2	United Kingdom	NA	2017	Human	NA	senterica	457	1	0	0	0	0	0	0	0	0	0	0	0	0	0	0	0	0	0	0	0	0	0	0	0	0	0	0	0	0	0	0	0	0	0	0	0	0	0	0
	138SAL_BB9214AA_AS	2	C2	United Kingdom	NA	2015	Human	NA	senterica	457	1	0	0	0	0	0	0	0	0	0	0	0	0	0	0	0	0	0	0	0	0	0	0	0	0	0	0	0	0	0	0	0	0	0	0	0	0	0	0
	078SAL_KA8545AA_AS	2	C2	United Kingdom	NA	2015	Human	NA	senterica	457	1	0	0	0	0	0	0	0	0	0	0	0	0	0	0	0	0	0	0	0	0	0	0	0	0	0	0	0	0	0	0	0	0	0	0	0	0	0	0
	182SAL_NB6608AA_AS	2	C2	United Kingdom	NA	2019	Human	NA	senterica	457	1	0	0	0	0	0	0	0	0	0	0	0	0	0	0	0	0	0	0	0	0	0	0	0	0	0	0	0	0	0	0	0	0	0	0	0	0	0	0
	022SAL_EA7608AA_AS	2	C2	United Kingdom	NA	2004	Human	NA	senterica	457	1	0	0	0	0	0	0	0	0	0	0	0	0	0	0	0	0	0	0	0	0	0	0	0	0	0	0	0	0	0	0	0	0	0	0	0	0	0	0
	040SAL_BA5746AA_AS	2	C2	United Kingdom	NA	2008	Human	NA	senterica	457	1	0	0	0	0	0	0	0	0	0	0	0	0	0	0	0	0	0	0	0	0	0	0	0	0	0	0	0	0	0	0	0	0	0	0	0	0	0	0
	036SAL_EA7775AA_AS	2	C2	United Kingdom	NA	2014	Human	NA	senterica	457	1	0	0	0	0	0	0	0	0	0	0	0	0	0	0	0	0	0	0	0	0	0	0	0	0	0	0	0	0	0	0	0	0	0	0	0	0	0	0
	176SAL_JB9497AA_AS	2	C2	United Kingdom	NA	2010	Food	NA	senterica	457	1	0	0	0	0	0	0	0	0	0	0	0	0	0	0	0	0	0	0	0	0	0	0	0	0	0	0	0	0	0	0	0	0	0	0	0	0	0	0
	087SAL_SA9340AA_AS	2	C2	United Kingdom	NA	2010	Livestock	Bovine	senterica	457	1	0	0	0	0	0	0	0	0	0	0	0	0	0	0	0	0	0	0	0	0	0	0	0	0	0	0	0	0	0	0	0	0	0	0	0	0	0	0
	048SAL_EA8097AA_AS	2	C2	United Kingdom	NA	2007	Human	NA	senterica	457	1	0	0	0	0	0	0	0	0	0	0	0	0	0	0	0	0	0	0	0	0	0	0	0	0	0	0	0	0	0	0	0	0	0	0	0	0	0	0
	089SAL_SA9240AA_AS	2	C2	United Kingdom	NA	2007	Human	NA	senterica	457	1	0	0	0	0	0	0	0	0	0	0	0	0	0	0	0	0	0	0	0	0	0	0	0	0	0	0	0	0	0	0	0	0	0	0	0	0	0	0
	023SAL_EA7578AA_AS	2	C2	United Kingdom	NA	2012	Livestock	NA	senterica	457	1	0	0	0	0	0	0	0	0	0	0	0	0	0	0	0	0	0	0	0	0	0	0	0	0	0	0	0	0	0	0	0	0	0	0	0	0	0	0
	150SAL_CB5009AA_AS	2	C2	United Kingdom	NA	2018	Human	NA	senterica	457	1	0	0	0	0	0	0	0	0	0	0	0	0	0	0	0	0	0	0	0	0	0	0	0	0	0	0	0	0	0	0	0	0	0	0	0	0	0	0
	144SAL_CB6372AA_AS	2	C2	United Kingdom	NA	2014	Food	NA	senterica	457	1	0	0	0	0	0	0	0	0	0	0	0	0	0	0	0	0	0	0	0	0	0	0	0	0	0	0	0	0	0	0	0	0	0	0	0	0	0	0
	088SAL_SA9287AA_AS	2	C2	United Kingdom	NA	2017	Human	NA	senterica	457	1	0	0	0	0	0	0	0	0	0	0	0	0	0	0	0	0	0	0	0	0	0	0	0	0	0	0	0	0	0	0	0	0	0	0	0	0	0	0
Clade1	SAL_AB1698AA_AS	1	C1	United States	NA	2016	Environment	NA	senterica	638	1	0	0	0	0	0	0	0	0	0	0	0	0	0	0	0	0	0	0	0	0	0	0	0	0	0	0	0	0	0	0	0	0	0	0	0	0	0	0
	SAL_AB1693AA_AS	1	C1	United States	NA	2016	Environment	NA	senterica	638	1	0	0	0	0	0	0	0	0	0	0	0	0	0	0	0	0	0	0	0	0	0	0	0	0	0	0	0	0	0	0	0	0	0	0	0	0	0	0
	104SAL_ZA3328AA_AS	1	C1	United States	NA	2013	Environment	NA	senterica	638	1	0	0	0	0	0	0	0	0	0	0	0	0	0	0	0	0	0	0	0	0	0	0	0	0	0	0	0	0	0	0	0	0	0	0	0	0	0	0
	103SAL_ZA3331AA_AS	1	C1	United States	NA	2013	Environment	NA	senterica	638	1	0	0	0	0	0	0	0	0	0	0	0	0	0	0	0	0	0	0	0	0	0	0	0	0	0	0	0	0	0	0	0	0	0	0	0	0	0	0
	109SAL_TA6394AA_AS	1	C1	United States	NA	2017	Livestock	Swine	senterica	638	1	0	0	0	0	0	0	0	0	0	0	0	0	0	0	0	0	0	0	0	0	0	0	0	0	0	0	0	0	0	0	0	0	0	0	0	0	0	0
	073SAL_PA6686AA_AS	1	C1	United States	NA	2016	Livestock	Swine	senterica	638	1	0	0	0	0	0	0	0	0	0	0	0	0	0	0	0	0	0	0	0	0	0	0	0	0	0	0	0	0	0	0	0	0	0	0	0	0	0	0
	075SAL_MA6917AA_AS	1	C1	United States	NA	2010	Feed	NA	senterica	638	1	0	0	0	0	0	0	0	0	0	0	0	0	0	0	0	0	0	0	0	0	0	0	0	0	0	0	0	0	0	0	0	0	0	0	0	0	0	0
	SAL_CC5698AA_AS	1	C1	United States	NA	2020	Livestock	Livestock	senterica	7856	1	0	0	0	0	0	0	0	0	0	0	0	0	0	0	0	0	0	0	0	0	0	0	0	0	0	0	0	0	0	0	0	0	0	0	0	0	0	0
	065SAL_IA4314AA_AS	1	C1	United States	NA	2013	Poultry	NA	senterica	638	1	0	0	0	0	0	0	0	0	0	0	0	0	0	0	0	0	0	0	0	0	0	0	0	0	0	0	0	0	0	0	0	0	0	0	0	0	0	0
	002SAL_EA5403AA_AS	1	C1	United States	NA	2007	Poultry	NA	senterica	638	1	0	0	0	0	0	0	0	0	0	0	0	0	0	0	0	0	0	0	0	0	0	0	0	0	0	0	0	0	0	0	0	0	0	0	0	0	0	0
	L6	1	C1	China	Shanghai	2011	Human	Patient; diarrhea; feces	senterica	638	1	0	0	0	0	0	0	0	0	0	0	0	0	0	0	0	0	0	0	0	0	0	0	0	0	0	0	0	0	0	0	0	0	0	0	0	0	0	0
	L4	1	C1	China	Shanghai	2009	Feed	Fish meal imported from US and sampled in animal Farm	senterica	638	1	0	0	0	0	0	0	0	0	0	0	0	0	0	0	0	0	0	0	0	0	0	0	0	0	0	0	0	0	0	0	0	0	0	0	0	0	0	0
	027SAL_EA7419AA_AS	1	C1	United Kingdom	NA	2014	Food	NA	senterica	638	1	0	0	0	0	0	0	0	0	0	0	0	0	0	0	0	0	0	0	0	0	0	0	0	0	0	0	0	0	0	0	0	0	0	0	0	0	0	0
	051SAL_JA4242AA_AS	1	C1	United Kingdom	NA	2012	Human	NA	senterica	638	1	0	0	0	0	0	1	1	0	0	0	0	0	1	0	0	0	0	1	0	0	0	0	0	0	0	0	0	1	0	0	1	1	0	0	0	0	0	0
	029SAL_EA7267AA_AS	1	C1	United Kingdom	NA	2012	Human	NA	senterica	638	1	0	0	0	1	0	1	1	1	0	0	0	0	0	0	0	0	0	1	0	0	0	0	0	0	0	0	0	1	0	0	1	1	0	0	0	1	0	0
	108SAL_WA4986AA_AS	1	C1	United States	NA	2009	Feed	NA	senterica	638	1	0	0	0	0	0	0	0	0	0	0	0	0	0	0	0	0	0	0	0	0	0	0	0	0	0	0	0	0	0	0	0	0	0	0	0	0	0	0
	165SAL_DB9210AA_AS	1	C1	United States	NA	2013	Feed	Dog food	senterica	638	1	0	0	0	0	0	0	0	0	0	0	0	0	0	0	0	0	0	0	0	0	0	0	0	0	0	0	0	0	0	0	0	0	0	0	0	0	0	0
	063SAL_KA5308AA_AS	1	C1	United States	NA	2013	Feed	Dog food	senterica	638	1	0	0	0	0	0	0	0	0	0	0	0	0	0	0	0	0	0	0	0	0	0	0	0	0	0	0	0	0	0	0	0	0	0	0	0	0	0	0
	055SAL_FA1646AA_AS	1	C1	United States	NA	2013	Feed	Dog food	senterica	638	1	0	0	0	0	0	0	0	0	0	0	0	0	0	0	0	0	0	0	0	0	0	0	0	0	0	0	0	0	0	0	0	0	0	0	0	0	0	0
	067SAL_FA4382AA_AS	1	C1	United States	NA	2013	Feed	Turkey and chicken formula cat food	senterica	638	1	0	0	0	0	0	0	0	0	0	0	0	0	0	0	0	0	0	0	0	0	0	0	0	0	0	0	0	0	0	0	0	0	0	0	0	0	0	0
	166SAL_DB9063AA_AS	1	C1	United States	NA	2013	Feed	Meat	senterica	638	1	0	0	0	0	0	0	0	0	0	0	0	0	0	0	0	0	0	0	0	0	0	0	0	0	0	0	0	0	0	0	0	0	0	0	0	0	0	0
	076SAL_MA0667AA_AS	1	C1	United States	NA	2012	Companion animal	Canine	senterica	638	1	0	0	0	0	0	0	0	0	0	0	0	0	0	0	0	0	0	0	0	0	0	0	0	0	0	0	0	0	0	0	0	0	0	0	0	0	0	0
	105SAL_YA7810AA_AS	1	C1	United States	NA	2012	Poultry	NA	senterica	638	1	0	0	0	0	0	0	0	0	0	0	0	0	0	0	0	0	0	0	0	0	0	0	0	0	0	0	0	0	0	0	0	0	0	0	0	0	0	0
	SAL_VB6311AA_AS	1	C1	United Kingdom	NA	2007	Feed	NA	senterica	638	1	0	0	0	0	0	0	0	0	0	0	0	0	0	0	0	0	0	0	0	0	0	0	0	0	0	0	0	0	0	0	0	0	0	0	0	0	0	0
	093SAL_TA2045AA_AS	1	C1	United Kingdom	NA	2007	Livestock	Bovine	senterica	638	1	0	0	0	0	0	0	0	0	0	0	0	0	0	0	0	0	0	0	0	0	0	0	0	0	0	0	0	0	0	0	0	0	0	0	0	0	0	0
	SAL_VB6235AA_AS	1	C1	United Kingdom	NA	2007	Food	Food	senterica	638	1	0	0	0	0	0	0	0	0	0	0	0	0	0	0	0	0	0	0	0	0	0	0	0	0	0	0	0	0	0	0	0	0	0	0	0	0	0	0
	004SAL_IA7560AA_AS	1	C1	United Kingdom	NA	2007	ND	NA	senterica	638	1	0	0	0	0	0	0	0	0	0	0	0	0	0	0	0	0	0	0	0	0	0	0	0	0	0	0	0	0	0	0	0	0	0	0	0	0	0	0
	017SAL_EA6582AA_AS	1	C1	United Kingdom	NA	2007	Food	NA	senterica	638	1	0	0	0	0	0	0	0	0	0	0	0	0	0	0	0	0	0	0	0	0	0	0	0	0	0	0	0	0	0	0	0	0	0	0	0	0	0	0
	070SAL_BA3057AA_AS	1	C1	United States	NA	2003	Livestock	Swine	senterica	638	1	0	0	0	0	0	0	0	0	0	0	0	0	0	0	0	0	0	0	0	0	0	0	0	0	0	0	0	0	0	0	0	0	0	0	0	0	0	0
	L36	1	C1	China	Fujian	1999	Human	Patient; diarrhea; feces	senterica	638	1	0	0	0	0	0	0	0	0	0	0	0	0	0	0	0	0	0	0	0	0	0	0	0	0	0	0	0	0	0	0	0	0	0	0	0	0	0	0
	L1	1	C1	China	Shanghai	2009	Feed	Fish meal imported from US and sampled in animal Farm	senterica	638	1	0	0	0	0	0	0	0	0	0	0	0	0	0	0	0	0	0	0	0	0	0	0	0	0	0	0	0	0	0	0	0	0	0	0	0	0	0	0
	179SAL_JB4808AA_AS	1	C1	United States	NA	2015	Human	NA	senterica	638	1	0	0	0	0	0	0	0	0	0	0	0	0	0	0	0	0	0	0	0	0	0	0	0	0	0	0	0	0	0	0	0	0	0	0	0	0	0	0
	061SAL_KA6774AA_AS	1	C1	United States	NA	2015	Poultry	NA	senterica	638	1	0	0	0	0	0	0	0	0	0	0	0	0	0	0	0	0	0	0	0	0	0	0	0	0	0	0	0	0	0	0	0	0	0	0	0	0	0	0
	074SAL_MA8070AA_AS	1	C1	United States	NA	2015	Poultry	NA	senterica	638	1	0	0	0	0	0	0	0	0	0	0	0	0	0	0	0	0	0	0	0	0	0	0	0	0	0	0	0	0	0	0	0	0	0	0	0	0	0	0
	168SAL_DB2449AA_AS	1	C1	United States	NA	2017	Poultry	NA	senterica	638	1	0	0	0	0	0	0	0	0	0	0	0	0	0	0	0	0	0	0	0	0	0	0	0	0	0	0	0	0	0	0	0	0	0	0	0	0	0	0
	062SAL_KA6715AA_AS	1	C1	United States	NA	2015	Poultry	NA	senterica	638	1	0	0	0	0	0	0	0	0	0	0	0	0	0	0	0	0	0	0	0	0	0	0	0	0	0	0	0	0	0	0	0	0	0	0	0	0	0	0
	056SAL_EA9748AA_AS	1	C1	United States	NA	2004	Poultry	NA	senterica	638	1	0	0	0	0	0	0	0	0	0	0	0	0	0	0	0	0	0	0	0	0	0	0	0	0	0	0	0	0	0	0	0	0	0	0	0	0	0	0
	097SAL_TA1570AA_AS	1	C1	United Kingdom	NA	2008	Food	NA	senterica	638	1	0	0	0	0	0	0	0	0	0	0	0	0	0	0	0	0	0	0	0	0	0	0	0	0	0	0	0	0	0	0	0	0	0	0	0	0	0	0
[truncated: 35 more columns]
