# Supplementary material for: A nontyphoidal Salmonella serovar domestication accompanying enhanced niche adaptation
Source: EMBO Mol Med. 2022 Sep 29;14(11):e16366. doi: 10.15252/emmm.202216366 (PMC9641423; doi:10.15252/emmm.202216366)
Supplement: Supplementary file 10 — Source Data for Figure 3 [file EMMM-14-e16366-s008.xlsx]

## Sheet: Source data for Fig 3A
Source data for Figure 3a. Hydrogen peroxide resistance assay
		Before treatment with hydrogen peroxide				After treatment with hydrogen peroxide
Strain name	Clade in figure 2B	Triplicate 1	Triplicate 2	Triplicate 3	Average	Triplicate 1	Triplicate 2	Triplicate 3	Average	Survival rate (%)
L1	C1	78×10^5	64×10^5	75×10^5	72.3×10^5	3×10^2	4×10^2	2×10^2	3.0×10^2	0.00414747
L6	C1	82×10^5	85×10^5	85×10^5	84.0×10^5	9×10^2	16×10^2	22×10^2	15.7×10^2	0.0186508
L45	C2	71×10^5	78×10^5	83×10^5	77.3×10^5	8×10^4	15×10^4	13×10^4	12.0×10^2	1.55172
L9	C4	68×10^5	68×10^5	66×10^5	67.3×10^5	18×10^4	13×10^4	4×10^4	11.7×10^4	1.73267
L23	C4	75×10^5	61×10^5	67×10^5	67.7×10^5	84×10^3	108×10^3	105×10^3	99.0×10^3	1.46305
L22	C5-I-a	47×10^5	56×10^5	60×10^5	54.3×10^5	61×10^3	96×10^3	126×10^3	94.3×10^3	1.7362
L32	C5-I-a	45×10^5	46×10^5	55×10^5	48.7×10^5	58×10^3	85×10^3	98×10^3	80.3×10^3	1.65068
L42	C5-I-b	45×10^5	48×10^5	57×10^5	50.0×10^5	5×10^3	4×10^3	5×10^3	4.7×10^3	0.933333
L43	C5-I-b	38×10^5	64×10^5	55×10^5	52.3×10^5	3×10^4	10×10^4	11×10^4	8.0×10^4	1.52866
L3	C5-I-c	101×10^5	128×10^5	113×10^5	114.0×10^5	2×10^2	2×10^2	1×10^2	1.7×10^2	0.00146199
L24	C5-I-c	71×10^5	61×10^5	75×10^5	69.0×10^5	6×10^4	15×10^4	14×10^4	11.7×10^4	1.69082

## Sheet: Source Data for Fig.3b
Source data for Figure 3b. Desiccation resistance assay
		Bacterial number before desiccation test (CFU)				Bacterial number after desiccation test (CFU)
Strain name	Clade	Triplicate 1	Triplicate 2	Triplicate 3	Average	Triplicate 1	Triplicate 2	Triplicate 3	Average	Survival rate (%)
L1	C1	39×10^6	38×10^6	40×10^6	39.0×10^6	14×10^6	11×10^6	9×10^6	11.3×10^6	0.290598
L6	C1	46×10^6	45×10^6	42×10^6	44.3×10^6	9×10^6	5×10^6	14×10^6	9.3×10^6	0.210526
L45	C2	26×10^6	26×10^6	23×10^6	25×10^6	6×10^6	5×10^6	6×10^6	5.7×10^6	0.226667
L9	C4	30×10^6	33×10^6	31×10^6	31.3×10^6	7×10^6	5×10^6	11×10^6	7.7×10^6	0.244681
L23	C4	38×10^6	41×10^6	29×10^6	36.0×10^6	6×10^6	9×10^6	10×10^6	8.3×10^6	0.231481
L22	C5-I-a	21×10^6	16×10^6	18×10^6	18.3×10^6	3×10^6	3×10^6	4×10^6	3.3×10^6	0.181818
L32	C5-I-a	24×10^6	28×10^6	27×10^6	26.3×10^6	5×10^6	3×10^6	4×10^6	4.0×10^6	0.151899
L42	C5-I-b	7×10^6	8×10^6	9×10^6	8.0×10^6	1×10^6	1×10^6	1×10^6	1.0×10^6	0.125
L43	C5-I-b	35×10^6	19×10^6	29×10^6	27.7×10^6	5×10^6	7×10^6	5×10^6	5.7×10^6	0.204819
L3	C5-I-c	36×10^6	32×10^6	31×10^6	33.0×10^6	4×10^6	5×10^6	5×10^6	4.7×10^6	0.141414
L24	C5-I-c	21×10^6	21×10^6	22×10^6	21.3×10^6	2×10^6	4×10^6	3×10^6	3.0×10^6	0.140625

## Sheet: Source Data for Fig. 3c
Source data for Figure 3c. Biofilm assay of isolates from distinct clades.
Strain name	Clade	Repeat 1	Repeat 2	Repeat 3	Repeat 4	Repeat 5	Repeat 6	Repeat 7	Repeat 8	Repeat 9	Repeat 10	Average of absorption value (600 nm)
L1	C1	0.071	0.046	0.104	0.056	0.047	0.044	0.068	0.067	0.074	0.061	0.0638
L6	C1	0.057	0.047	0.022	0.067	0.033	0.035	0.049	0.029	0.08	0.036	0.0455
L45	C2	0.107	0.075	0.068	0.049	0.049	0.046	0.051	0.059	0.09	0.118	0.0712
L9	C4	0.057	0.25	0.205	0.345	0.266	0.241	0.205	0.248	0.264	0.345	0.2426
L23	C4	0.389	0.268	0.272	0.255	0.26	0.307	0.387	0.391	0.354	0.485	0.3368
L22	C5-I-a	0.067	0.174	0.178	0.125	0.192	0.114	0.176	0.13	0.153	0.276	0.1585
L32	C5-I-a	0.389	0.161	0.162	0.161	0.147	0.155	0.151	0.172	0.21	0.25	0.1958
L42	C5-I-b	0.044	0.052	0.059	0.028	0.075	0.071	0.028	0.066	0.02	0.063	0.0506
L43	C5-I-b	0.19	0.124	0.108	0.07	0.099	0.104	0.077	0.106	0.13	0.127	0.1135
L3	C5-I-c	0.038	0.019	0.096	0.083	0.02	0.051	0.028	0.102	0.117	0.134	0.0688
L24	C5-I-c	0.165	0.115	0.1	0.067	0.079	0.065	0.076	0.126	0.099	0.152	0.1044
ATCC27853	NA（Control strain）	2.236	1.625	3.461	1.596	1.383	3.483	2.296	1.545	1.631	2.496	2.1752

## Sheet: Source data for Fig. 3d
Source data for Figure 3d.The number of alive chick embryos after challenged with S. Livingstone
Strain name	Clade	Day 0	Day 1	Day 2	Day 3	Day 4	Day 5
PBS (Control)	-	10	10	10	10	10	10
L1	C1	10	10	10	10	9	6
L6	C1	10	10	10	10	10	4
L22	C5-I-a	10	10	10	6	3	0
L32	C5-I-a	10	10	9	4	4	3
L42	C5-I-b	10	8	4	4	3	1
L43	C5-I-b	10	10	9	8	7	6

## Sheet: Source data for Fig. 3e
Source data for Figure 3d.The number of living zebra fish embryos after challenge with S. Livingstone
Strain name	Clade	Day 0	Day 1	Day 2	Day 3	Day 4	Day 5	Day 6	Day 7	Day 8	Day 9	Day 10	Day 11	Day 12	Day 13	Day 14
L1	C1	30	15	6	6	6	6	6	6	6	6	6	6	5	3	0
L6	C1	30	11	1	1	1	1	1	1	1	1	1	1	1	1	0
L22	C5-I-a	30	2	1	1	1	1	1	1	1	1	1	1	1	1	0
L32	C5-I-a	31	4	1	1	1	1	1	1	1	1	1	0	0	0	0
L42	C5-I-b	30	4	2	2	2	2	2	2	2	2	2	2	2	0	0
L43	C5-I-b	30	8	3	3	3	3	3	3	3	3	3	2	1	0	0

## Sheet: Source data for Fig. 3f
Source data for Figure 3f. Colonization of S. living stone in different organs of mice
Group 1: Clade1(ST638) Strain L1							Group 2: Clade5(ST543) Strain L42
		Mouse #1	Mouse #2	Mouse #3	Mouse #4	Mouse #5			Mouse #1	Mouse #2	Mouse #3	Mouse #4	Mouse #5
Day 3	Liver (log10 CFU/g)	0.7	0.753553	0.769377	0.712225	0.662758	Day 3	Liver (log10 CFU/g)	1.762	1.7	2.1945	1.7315	2.35853
	Spleen (log10 CFU/g)	4.04	2.34679	2.36452	3.01233	2.6968		Spleen (log10 CFU/g)	4.15635	3.67326	3.20586	1.68711	2.6968
	Cecum (log10 CFU/g)	1.38072	1	1.20066	1.76	1.66276		Cecum (log10 CFU/g)	4.04634	3.1285	4.68309	5.86909	6.66276
Day 5	Liver (log10 CFU/g)	0.962465	1.26636	1.46787	1.43368	1.32334	Day 5	Liver (log10 CFU/g)	2.59346	2.58838	3.85387	2.18243	3.99188
	Spleen (log10 CFU/g)	3.40731	2.4572	2.34679	1.60563	1.76938		Spleen (log10 CFU/g)	1.03376	3.14159	3.30539	4.38739	4.49136
	Cecum (log10 CFU/g)	0	0	0	0	0		Cecum (log10 CFU/g)	5.76938	6.66276	9.36922	4.68309	8.23805
