# Supplementary material for: A nontyphoidal Salmonella serovar domestication accompanying enhanced niche adaptation
Source: EMBO Mol Med. 2022 Sep 29;14(11):e16366. doi: 10.15252/emmm.202216366 (PMC9641423; doi:10.15252/emmm.202216366)
Supplement: Supplementary file 11 — Source Data for Expanded View [file EMMM-14-e16366-s010.zip]

Archive with 4 entries (4 files):
- Source_data_for_Figure_EV1.xlsx
- Source_data_for_Figure_EV2.xlsx
- Source_data_for_Figure_EV3.xlsx
- Source_data_for_Figure_EV4.xlsx
