# Supplementary material for: A nontyphoidal Salmonella serovar domestication accompanying enhanced niche adaptation
Source: EMBO Mol Med. 2022 Sep 29;14(11):e16366. doi: 10.15252/emmm.202216366 (PMC9641423; doi:10.15252/emmm.202216366)
Supplement: Supplementary file 11 — Source Data for Expanded View [file EMMM-14-e16366-s010.zip › Source_data_for_Figure_EV1.xlsx]

## Sheet: Criteria of MIC
Source Data for Fig EV1. Criteria of MIC
Antibiotic class	Antimicrobials	Range of antibiotic concentration (µg/ml)	Clinical breakpointsb (µg/ml)	No. of resistant and intermediate strains and percentage
Beta-lactams	TIO	1-128	≥8 c	53 (100.0%)
	FOX	0.5-64	≥32	22 (41.5%)
	CRO	0.5-64	≥4	6 (11.3%)
	AMP	0.5-64	≥32	31 (58.5%)
	AMC	0.5-64	≥32/16	26 (49.1%)
	IPM	0.125-64	≥4	5 (9.4%)
Tetracyclines	TET	0.5-64	≥16	46 (86.8%)
Antifolates	SXT	0.25-32	≥4/76	38 (71.7%)
Aminoglycosides	STR	0.5-64	≥32 d	42 (79.2%)
	GEN	0.25-32	≥16	6 (11.3%)
	KAN	0.5-64	≥64	7 (13.2%)
Phenicols	CHL	0.5-64	≥32	41 (77.4%)
Quinolones	CIP	0.125-16	≥1	25 (47.2%)
	NAL	0.5-64	≥32	24 (45.3%)
Macrolides	AZM	0.5-64	≥32	8 (15.1%)
Lipopeptides	CST	0.0625-32	≥4	2 (3.8 %)
a. Abbreviations: ampicillin (AMP), amoxicillin-clavulanic acid (AMC), ceftiofur (TIO), cefoxitin (FOX), imipenem (IPM), gentamicin (GEN), kanamycin (KAN), streptomycin (STR), tetracycline (TET), ciprofloxacin (CIP), nalidixic acid (NAL), trimethoprim-sulfamethoxazole (SXT), colistin (CST), azithromycin (AZM), ceftriaxone (CRO) and chloramphenicol (CHL).
b. The breakpoints are from CLSI unless otherwise stated. (CLSI. Performance Standards for Antimicrobial Susceptibility Testing. 30th ed. CLSI supplement M100. Wayne, PA: Clinical and Laboratory Standards Institute; 2020.)
c. The breakpoint for ceftiofur is from NCCLS. (NCCLS. Performance Standards for Antimicrobial Disk and Dilution Susceptibility Tests for Bacteria Isolated from Animals; Approved Standard—Second Edition. NCCLS document M31-A22 [ISBN 1-56238-461-9]. NCCLS, 940 West Valley Road, Suite 1400, Wayne, Pennsylvania 19087-1898 USA, 2002.)
d. The breakpoint for streptomycin is established by NARMS. Website: https://www.cdc.gov/narms/antibiotics-tested.html

## Sheet: MIC result
Source Data for Fig EV1. Minimal inhibitory concentration of distinct antibiotics.
	Ampicillin	Amoxicillin-clavulanic acid	Ceftiofur	Cefoxitin	Ceftriaxone	Imipenem	Colistin	Gentamicin	Kanamycin	Streptomycin	Tetracycline	Azithromycin	Chloramphenicol	Trimethoprim-sulfamethoxazole	Nalidixic acid	Ciprofloxacin
Strain	AMP (µg/ml)	AMC (µg/ml)	TIO (µg/ml)	FOX (µg/ml)	CRO (µg/ml)	IPM (µg/ml)	CST (µg/ml)	GEN (µg/ml)	KAN (µg/ml)	STR (µg/ml)	TET (µg/ml)	AZM (µg/ml)	CHL (µg/ml)	SXT (µg/ml)	NAL (µg/ml)	CIP (µg/ml)
L1	2	2	8	8	<0.25	0.5	0.125	2	8	16	8	8	16	2	8	0.06
L3	2	4	8	8	<0.25	2	0.5	2	8	8	8	4	8	1	8	0.06
L4	2	2	4	8	<0.25	1	1	4	8	8	8	4	8	4	8	0.06
L6	16	2	8	8	<0.25	0.5	0.5	4	16	8	8	8	8	4	64	0.06
L9	2	2	8	16	0.6	2	2	2	16	8	8	4	8	2	8	0.06
L11	4	4	8	64	<0.25	1	1	4	8	16	64	8	64	2	8	0.06
L12	8	4	8	8	<0.25	1	1	4	8	16	64	8	64	2	8	0.06
L13	4	4	8	8	<0.25	1	1	4	8	16	64	8	64	2	8	0.06
L14	2	4	8	8	<0.25	1	0.5	4	16	16	64	8	64	2	8	0.06
L15	2	4	8	8	<0.25	0.5	0.5	2	32	16	64	8	64	4	16	0.06
L16	2	16	4	8	<0.25	1	0.5	2	16	16	64	8	64	2	8	0.06
L17	4	4	8	64	<0.25	1	0.25	4	16	16	64	8	64	32	8	0.06
L18	2	4	128	64	<0.25	2	0.5	2	16	16	64	64	64	32	16	0.06
L19	2	4	8	64	<0.25	2	0.25	1	8	64	64	8	64	32	8	0.06
L20	2	4	8	64	<0.25	1	0.25	2	16	8	8	8	64	32	16	0.06
L21	64	64	128	64	>128	1	0.25	2	64	64	64	64	64	32	32	16
L22	64	64	8	64	0.5	1	0.25	2	32	64	64	16	64	32	32	1
L23	2	4	8	64	<0.25	0.5	0.0625	2	8	8	8	8	8	32	16	0.06
L24	4	4	8	16	<0.25	0.5	0.25	2	16	8	4	16	16	32	16	0.06
L25	4	4	16	16	<0.25	1	0.25	2	8	8	4	32	16	32	8	0.06
L26	8	4	8	16	<0.25	1	0.5	4	16	8	4	8	8	32	8	0.06
L27	64	64	8	8	<0.25	2	0.125	4	16	16	64	8	64	32	16	2
L28	64	64	8	8	<0.25	1	0.25	4	16	8	64	4	64	32	16	0.5
L29	64	64	32	8	<0.25	1	0.25	4	16	8	64	8	64	32	16	0.5
L30	64	4	8	8	<0.25	1	0.5	1	8	16	64	8	64	32	8	0.25
L31	4	32	4	8	<0.25	0.5	0.0625	4	8	32	8	2	8	32	8	0.06
L32	64	64	8	8	32	0.5	4	2	16	64	64	4	64	32	16	0.5
L33	64	4	8	8	24	0.5	16	4	16	32	8	2	32	2	8	0.06
L34	64	64	8	8	<0.25	0.5	0.0625	2	8	64	64	2	64	32	16	0.5
L35	64	64	16	32	1	0.25	0.0625	1	8	32	16	4	64	32	32	1
L36	64	4	4	8	<0.25	0.5	0.25	2	8	64	64	2	4	8	8	0.06
L37	64	64	8	32	<0.25	0.5	0.125	2	8	64	64	2	64	32	16	0.5
L38	64	64	4	16	<0.25	0.5	0.0625	2	8	64	64	2	64	32	8	0.06
L39	4	4	4	8	<0.25	0.5	0.0625	2	8	64	64	2	64	32	16	0.5
L40	64	64	8	8	<0.25	0.5	0.0625	1	16	64	64	2	64	32	16	0.5
L41	64	64	4	8	<0.25	0.5	0.0625	32	64	16	64	64	64	32	32	0.5
L42	64	64	128	64	>128	1	0.0625	32	64	64	64	64	64	32	16	0.5
L43	64	64	128	64	>128	1	0.0625	32	64	64	64	64	64	32	8	0.25
L44	64	64	8	8	>128	0.5	0.0625	8	8	64	64	32	64	32	16	0.25
L45	2	4	8	16	<0.25	1	0.0625	2	8	32	4	32	8	2	4	0.06
L46	2	4	16	16	<0.25	1	0.0625	2	8	64	4	2	32	1	64	0.06
L47	2	4	8	8	<0.25	1	0.0625	2	8	32	4	2	8	1	8	0.06
L48	2	4	16	8	<0.25	1	0.0625	2	8	64	4	2	8	1	8	0.06
L49	64	4	8	8	<0.25	1	0.125	1	8	64	8	2	8	1	8	0.06
dao-3	64	64	32	16	<0.25	1	0.0625	2	8	64	64	2	64	32	8	0.25
dao-9	64	64	8	8	<0.25	1	0.0625	32	64	64	64	2	64	32	8	0.06
lin-10	64	64	16	8	<0.25	1	1	4	16	64	16	2	64	1	16	0.5
18B003	64	32	16	16	<0.25	1	1	4	8	64	64	2	64	32	32	0.5
1107	64	64	4	8	<0.25	0.25	1	32	16	64	64	2	64	32	8	0.5
1111	64	64	8	16	<0.25	0.25	1	2	16	64	64	4	64	32	8	0.25
1117-2	64	64	4	8	<0.25	0.25	1	4	8	32	64	2	64	32	8	0.25
1121	64	64	4	8	<0.25	0.5	1	2	4	64	64	2	64	32	8	0.25
1124	64	64	8	8	<0.25	0.25	0.5	1	8	64	64	2	64	32	16	0.25
Note: antimicrobial susceptibility of isolates were indicated by different colours: red: resistent; orange: intermediate; gree: susceptible.

## Sheet: Percentage of isolates
Source Data for Fig EV1. Antimicrobial susceptibility of S. Livingstone isolates from China.
Names of antimicrobials	Resistant (% of isolates)	Intermediate (% of isolates)	Susceptible (% of isolates)
Ampicillin (AMP)	0.528302	0.0566038	0.415094
Amoxicillin-clavulanic acid (AMC)	0.471698	0.0188679	0.509434
Ceftiofur (TIO)	0.811321	0.188679	0
Cefoxitin (FOX)	0.226415	0.188679	0.584906
Ceftriaxone (CRO)	0.125	0	0.875
Imipenem (IPM)	0	0.0943396	0.90566
Colistin (CST)	0.0377359	0	0.962264
Gentamicin (GEN)	0.0943396	0.0188679	0.886792
Kanamycin (KAN)	0.0943396	0.0377359	0.867924
Streptomycin (STR)	0.566038	0.226415	0.207547
Tetracycline (TET)	0.679245	0.188679	0.132075
Azithromycin (AZM)	0.150943	0	0.849057
Chloramphenicol (CHL)	0.716981	0.0566038	0.226415
Trimethoprim-sulfamethoxazole (SXT)	0.830189	0	0.169811
Nalidixic acid (NAL)	0.132075	0.320755	0.54717
Ciprofloxacin (CIP)	0.0943396	0.377358	0.528302
