# Supplementary material for: A nontyphoidal Salmonella serovar domestication accompanying enhanced niche adaptation
Source: EMBO Mol Med. 2022 Sep 29;14(11):e16366. doi: 10.15252/emmm.202216366 (PMC9641423; doi:10.15252/emmm.202216366)
Supplement: Supplementary file 11 — Source Data for Expanded View [file EMMM-14-e16366-s010.zip › Source_data_for_Figure_EV2.xlsx]

## Sheet: Source data for Figure EV 2a
Source data for Figure EV 2a. Number of antimicrobial resistance genes in 274 Salmonella Livingstone isolates from different countries
Country	No. of ARGs（%）
	0-3	4-6	7-9	0-13
China (n=64) a	24 (37.5%)	8 (12.5%)	2 (3.1%)	30 (46.9%)
The United Kingdom (n=156)	143 (91.7%)	2 (1.3%)	6 (3.8%)	5 (3.2%)
The United States (n=34)	32 (94.1%)	1 (2.9%)	1 (2.9%)	0 (0.0%)
Other countries (n=20)	18 (90.0%)	0 (0.0%)	0 (0.0%)	2 (10.0%)
a: The number of strains from China included 11 Chinese genomes from Enterobase and 53 genomes newly sequenced in this study.

## Sheet: Source data for Figure EV 2b
Source data for Figure EV 2b. Frequency of antimicrobial resistance genes in 274 Salmonella Livingstone strains
ARG Class	ARG Name	No. of ARGs in Chinese isolates (Percentage，%)	No. of ARGs in all isolates (Percentage，%)
(No. of identified ARGs)
Aminoglycoside (n=406)	aadA2	29 (45.3)	39 (14.2)
	ant(3'')-Ia	27 (42.2)	32 (11.7)
	aph(6)-Id	10 (15.6)	22 (8.0)
	aph(3'')-Ib	10 (15.6)	22 (8.0)
	Other genes (aac(6')-Il, aac(3)-Id, aac(3)-IId, aac(3)-Via, aph(3')-Ia, aadA1, aadA7, aadA14, and aadA22)	11 (17.2)	19 (6.9)
Trimethoprim (n=44)	dfrA12	30 (46.9)	38 (13.9)
	dfrA1 or dfrA14	0 (0.0)	4 (1.9)
Sulphonamide (n=97)	sul2	40 (62.5)	52 (19)
	sul3	27 (42.2)	29 (10.6)
	sul1	1 (1.6)	12 (4.4)
Tetracycline (n=75)	tet(A)	34 (53.1)	41 (15)
	tet(M)	26 (40.6)	27 (9.9)
	tet(B) or tet(X)	0 (0.0)	4 (1.5)
Beta-lactam (n=47)	blaTEM-1B	26 (40.6)	36 (13.1)
	Other genes (blaTEM-33, blaTEM-116, blaTEM-1A, and blaCMY-2)	6 (9.4)	9 (3.3)
Phenicol (n=82)	floR	40 (62.5)	44 (16.1)
	cmlA1	27 (42.2)	31 (11.3)
	catA1	2 (3.1)	3 (1.1)
Quinolone (n=47)	qnrS1	27 (42.2)	28 (10.2)
	qepA1 or qnrB19	3 (4.7)	17 (6.2)
Macrolide (n=5)	erm(42) and mph(A)	3 (4.7)	5 (1.8)
Lincosamide (n=2)	lnu(G)	0 (0.0)	2 (0.7)
Note: 64 of 274 isolates are from China. The percentage of ARGs in Chinese isolates= No. of ARGs in Chinese isolates/ No. of Chinese isolates (n=64); The percentage of ARGs in all isolates= No. of ARGs in all isolates/ No. of all isolates (n=274).
