# Supplementary material for: A nontyphoidal Salmonella serovar domestication accompanying enhanced niche adaptation
Source: EMBO Mol Med. 2022 Sep 29;14(11):e16366. doi: 10.15252/emmm.202216366 (PMC9641423; doi:10.15252/emmm.202216366)
Supplement: Supplementary file 11 — Source Data for Expanded View [file EMMM-14-e16366-s010.zip › Source_data_for_Figure_EV3.xlsx]

## Sheet: Sheet1
	Number of ARGs in each isolate
Year	Isolate #1	Isolate #2	Isolate #3	Isolate #4	Isolate #5	Isolate #6	Isolate #7	Isolate #8	Isolate #9	Isolate #10	Isolate #11	Isolate #12	Isolate #13	Isolate #14	Isolate #15	Isolate #16
1999	0
2004	0
2007	0
2008	5	0	0
2009	0	0	0
2011	0
2012	0
2013	10	11	11	6	5	5	5	5	6	5	5	5	0	0	0	0
2014	1	0	11	11	11	11	11	11	0	0
2015	11	11	11	11	9	10	9
2016	12	11	10	1
2017	11	11	11	12	11	11	10	10	0	10	11	0
2018	11	1	1	1
