# Supplementary material for: A nontyphoidal Salmonella serovar domestication accompanying enhanced niche adaptation
Source: EMBO Mol Med. 2022 Sep 29;14(11):e16366. doi: 10.15252/emmm.202216366 (PMC9641423; doi:10.15252/emmm.202216366)
Supplement: Supplementary file 11 — Source Data for Expanded View [file EMMM-14-e16366-s010.zip › Source_data_for_Figure_EV4.xlsx]

## Sheet: Sheet1
Source data for Figure EV4
Strain name	Serotype (predicted by WGS)	Clade	ST	Region
201700541	Livingstone	C5-II	543	Metropolitean France
201700857	Livingstone	C5-1-c	543	Metropolitean France
201701101	Livingstone	C5-1-c	543	Metropolitean France
201701626	Livingstone	C5-1-c	543	Metropolitean France
201701851	Livingstone	C5-II	543	Metropolitean France
201701864	Livingstone	C2	457	Metropolitean France
201702766	Livingstone	C2	457	Metropolitean France
201702899	Livingstone	C5-1-c	543	Metropolitean France
201703212	Livingstone	C2	457	Metropolitean France
201704222	Livingstone	C2	457	Champagne-Ardennes
201705032	Livingstone	C5-II	543	Metropolitean France
201705054	Livingstone	C5-II	543	Metropolitean France
201705057	Livingstone	C4	1941	Metropolitean France
201705172	Livingstone	C2	457	Metropolitean France
201705379	Livingstone	C5-II	543	Metropolitean France
201705466	Livingstone	C5-II	543	Metropolitean France
201706759	Livingstone	C2	457	Provence-Alpes-Côte d’Azur
201706780	Livingstone	C5-II	543	Metropolitean France
201706785	Livingstone	C5-II	543	Metropolitean France
201707241	Livingstone	C2	457	Metropolitean France
201707482	Livingstone	C5-II	543	Metropolitean France
201707738	Livingstone	C5-1-c	543	Metropolitean France
201708027	Livingstone	C5-1-c	543	Metropolitean France
201708246	Livingstone	C2	457	Metropolitean France
201710774	Livingstone	C5-1-c	543	Metropolitean France
201710805	Livingstone	C2	457	Metropolitean France
201711206	Livingstone	C2	457	Metropolitean France
201800065	Livingstone	C2	457	La Réunion (French Territory of the Indian Ocean)
201801842	Livingstone	C2	457	Metropolitean France
201801855	Livingstone	C5-II	543	Metropolitean France
201802007	Livingstone	C2	457	Metropolitean France
201803165	Livingstone	C5-II	543	Metropolitean France
201803720	Livingstone	C5-II	543	Metropolitean France
201804749	Livingstone	C2	457	Metropolitean France
201805209	Livingstone	C5-II	543	Metropolitean France
201805418	Livingstone	C2	457	Guadeloupe (French West Indies)
201805880	Livingstone	C5-II	543	Metropolitean France
201806513	Livingstone	C5-II	543	Metropolitean France
201806583	Livingstone	C5-II	543	Metropolitean France
201806602	Livingstone	C5-II	543	Metropolitean France
201806662	Livingstone	C5-II	543	Metropolitean France
201806803	Livingstone	C5-II	543	Metropolitean France
201806840	Livingstone	C4	1941	Metropolitean France
201807027	Livingstone	C5-II	543	Metropolitean France
201807453	Livingstone	C2	457	Metropolitean France
201807715	Livingstone	C5-1-c	543	Metropolitean France
201807719	Livingstone	C4	1941	Metropolitean France
201807726	Livingstone	C5-II	543	Metropolitean France
201808107	Livingstone	C4	1941	Metropolitean France
201808949	Livingstone	C2	457	Metropolitean France
201809123	Livingstone	C2	457	Metropolitean France
201809287	Livingstone	C5-1-c	543	Metropolitean France
201809406	Livingstone	C2	457	Metropolitean France
201809563	Livingstone	C2	457	Metropolitean France
201809564	Livingstone	C5-II	543	Metropolitean France
201809927	Livingstone	C2	457	Mayotte (French Territory of the Indian Ocean)
201810002	Livingstone	C5-II	543	Metropolitean France
201810102	Livingstone	C2	457	Metropolitean France
201810306	Livingstone	C2	457	Metropolitean France
201810482	Livingstone	C4	1941	Metropolitean France
201810485	Livingstone	C2	457	Metropolitean France
201810683	Livingstone	C2	457	Rhône-Alpes
201810943	Livingstone	C5-1-c	543	Metropolitean France
201811045	Livingstone	C5-II	543	Metropolitean France
201811080	Livingstone	C5-1-c	543	Metropolitean France
201811109	Livingstone	C2	457	Metropolitean France
201811353	Livingstone	C5-II	543	Metropolitean France
201900456	Livingstone	C5-II	543	Metropolitean France
201900481	Livingstone	C2	457	Metropolitean France
201900750	Livingstone	C2	457	La Réunion (French Territory of the Indian Ocean)
201900959	Livingstone	C2	457	Metropolitean France
201901167	Livingstone	C2	457	La Réunion (French Territory of the Indian Ocean)
201901354	Livingstone	C5-II	543	Metropolitean France
201901482	Livingstone	C5-II	543	Metropolitean France
201901877	Livingstone	C5-II	543	Metropolitean France
201901915	Livingstone	C5-II	543	Metropolitean France
201902452	Livingstone	C2	457	Metropolitean France
201902938	Livingstone	C2	457	Metropolitean France
201903000	Livingstone	C2	457	Metropolitean France
201903167	Livingstone	C2	457	Guyane (French territory of South America)
201903222	Livingstone	C2	457	Metropolitean France
201903633	Livingstone	C5-1-c	543	Metropolitean France
201903681	Livingstone	C5-II	543	Metropolitean France
201904008	Livingstone	C5-II	543	Metropolitean France
201904054	Livingstone	C2	457	Metropolitean France
201904084	Livingstone	C2	457	Metropolitean France
201904162	Livingstone	C5-II	543	Metropolitean France
201904242	Livingstone	C2	457	La Réunion (French Territory of the Indian Ocean)
201904338	Livingstone	C5-II	543	Metropolitean France
201904373	Livingstone	C5-II	543	Metropolitean France
201904416	Livingstone	C2	457	Guadeloupe (French West Indies)
201904615	Livingstone	C5-II	543	Metropolitean France
201904669	Livingstone	C5-II	543	Metropolitean France
201904882	Livingstone	C5-II	543	Metropolitean France
201905023	Livingstone	C5-II	543	Metropolitean France
201905057	Livingstone	C5-II	543	Metropolitean France
201905214	Livingstone	C5-II	543	Metropolitean France
201905371	Livingstone	C5-II	543	Metropolitean France
201905718	Livingstone	C5-II	543	Metropolitean France
201905867	Livingstone	C4	1941	Metropolitean France
201905966	Livingstone	C5-II	543	Metropolitean France
201906443	Livingstone	C4	1941	Metropolitean France
201906573	Livingstone	C2	457	Nouvelle Calédonie (French Territory Oceania)
201906894	Livingstone	C5-II	543	Metropolitean France
201906915	Livingstone	C5-1-c	543	Metropolitean France
201906916	Livingstone	C5-1-c	543	Metropolitean France
201906996	Livingstone	C5-II	543	Metropolitean France
201907290	Livingstone	C5-1-c	543	Metropolitean France
201907313	Livingstone	C5-1-c	543	Metropolitean France
201907766	Livingstone	C5-II	543	Metropolitean France
201907827	Livingstone	C2	457	Metropolitean France
201907831	Livingstone	C2	457	Metropolitean France
201907934	Livingstone	C2	457	Metropolitean France
201908024	Livingstone	C2	457	Metropolitean France
201908025	Livingstone	C2	457	Metropolitean France
201908524	Livingstone	C5-II	543	Metropolitean France
201908677	Livingstone	C5-II	543	Metropolitean France
201909570	Livingstone	C2	457	Martinique (French West Indies)
201909915	Livingstone	C5-II	543	Metropolitean France
201910170	Livingstone	C2	457	Metropolitean France
201910243	Livingstone	C2	457	Metropolitean France
201911288	Livingstone	C2	457	Guadeloupe (French West Indies)
201911417	Livingstone	C2	457	Guadeloupe (French West Indies)
201911655	Livingstone	C2	457	Metropolitean France
202000444	Livingstone	C5-1-c	543	Metropolitean France
202000531	Livingstone	C2	457	Nouvelle Calédonie (French Territory Oceania)
202000861	Livingstone	C5-1-c	543	Metropolitean France
202000862	Livingstone	C4	1941	Metropolitean France
202001137	Livingstone	C2	457	Metropolitean France
202001346	Livingstone	C5-II	543	Metropolitean France
202001537	Livingstone	C5-II	543	Metropolitean France
202001996	Livingstone	C5-II	543	Metropolitean France
202002242	Livingstone	C5-II	543	Metropolitean France
202002457	Livingstone	C5-II	543	Metropolitean France
202002626	Livingstone	C2	457	Bourgogne
202002639	Livingstone	C2	457	Martinique (French West Indies)
202002905	Livingstone	C5-II	543	Metropolitean France
202003113	Livingstone	C5-II	543	Metropolitean France
202003152	Livingstone	C5-II	543	Metropolitean France
202003205	Livingstone	C5-II	543	Metropolitean France
202003280	Livingstone	C2	457	Metropolitean France
202003328	Livingstone	C5-II	543	Metropolitean France
202003490	Livingstone	C5-II	543	Metropolitean France
202003491	Livingstone	C5-II	543	Metropolitean France
202003692	Livingstone	C5-II	543	Metropolitean France
202003727	Livingstone	C5-II	543	Metropolitean France
202003977	Livingstone	C2	457	Metropolitean France
202004080	Livingstone	C4	1941	Metropolitean France
202004138	Livingstone	C2	457	Metropolitean France
202004178	Livingstone	C2	457	Metropolitean France
202004472	Livingstone	C5-II	543	Metropolitean France
202004507	Livingstone	C5-II	543	Metropolitean France
202004903	Livingstone	C5-II	543	Metropolitean France
202005172	Livingstone	C2	457	Metropolitean France
202005202	Livingstone	C2	457	Metropolitean France
202006169	Livingstone	C5-II	543	Metropolitean France
202006580	Livingstone	C5-II	543	Metropolitean France
202006784	Livingstone	C2	457	Metropolitean France
202006873	Livingstone	C5-II	543	Metropolitean France
202007120	Livingstone	C5-II	543	Metropolitean France
202007468	Livingstone	C2	457	Metropolitean France
202007781	Livingstone	C2	457	Mayotte (French Territory of the Indian Ocean)
202007791	Livingstone	C5-II	543	Metropolitean France
202008138	Livingstone	C2	457	Metropolitean France
202008198	Livingstone	C2	457	Metropolitean France
202008215	Livingstone	C2	457	Metropolitean France
202008589	Livingstone	C5-II	543	Metropolitean France
202008751	Livingstone	C2	457	Metropolitean France
202100098	Livingstone	C5-II	543	Metropolitean France
202100917	Livingstone	C5-II	543	Metropolitean France
202100958	Livingstone	C4	1941	Metropolitean France
202101121	Livingstone	C5-II	543	Metropolitean France
202101221	Livingstone	C5-II	543	Metropolitean France
202101653	Livingstone	C5-II	543	Metropolitean France
202101740	Livingstone	C5-II	543	Metropolitean France
202101937	Livingstone	C5-II	543	Metropolitean France
202102148	Livingstone	C5-II	543	Metropolitean France
202102818	Livingstone	C5-II	543	Metropolitean France
202103574	Livingstone	C4	2375	Metropolitean France
202104747	Livingstone	C2	457	Metropolitean France
202105013	Livingstone	C5-II	543	Metropolitean France
202105634	Livingstone	C2	457	Metropolitean France
202106867	Livingstone	C2	457	Metropolitean France
202107065	Livingstone	C2	457	Martinique (French West Indies)
202108164	Livingstone	C5-II	543	Metropolitean France
202108719	Livingstone	C4	1941	Not available
202109011	Livingstone	C2	457	Not available
202109246	Livingstone	C5-II	543	Not available
202109564	Livingstone	C5-II	543	Not available
202109678	Livingstone	C5-II	543	Not available
202109859	Livingstone	C5-II	543	Not available
202110162	Livingstone	C5-II	543	Not available
202110753	Livingstone	C2	457	Not available
202111304	Livingstone	C2	457	Not available
202200044	Livingstone	C2	457	Not available
202200408	Livingstone	C2	457	Not available
